# Supplementary material for: Diethyl 2-amino-5-[(E)-(1-methyl-1H-pyrrol-2-yl)methylideneamino]thiophene-3,4-dicarboxylate
Source: Acta Crystallogr Sect E Struct Rep Online. 2010 Nov 20;66(Pt 12):o3221. doi: 10.1107/S1600536810046775 (PMC3011617; doi:10.1107/S1600536810046775)
Supplement: Supplementary file 2 [file e-66-o3221-Isup2.hkl]

# 
# h,k,l, Fc-squared, Fo-squared, sigma(Fo-squared) and status flag 
# 
data_I
_shelx_title ' sken28 in P2(1)/c' 
_shelx_refln_list_code          4 
_shelx_F_calc_maximum      232.44 
_exptl_crystal_F_000       736.00 
_reflns_d_resolution_high  0.8107 
 
loop_ 
 _symmetry_equiv_pos_as_xyz 
 'x, y, z' 
 '-x, y+1/2, -z+1/2' 
 '-x, -y, -z' 
 'x, -y-1/2, z-1/2' 
 
_cell_length_a     8.8212 
_cell_length_b     9.0799 
_cell_length_c    21.7929 
_cell_angle_alpha  90.000 
_cell_angle_beta   97.498 
_cell_angle_gamma  90.000 
 
_shelx_F_squared_multiplier     1.000 
 
loop_ 
 _refln_index_h 
 _refln_index_k 
 _refln_index_l 
 _refln_F_squared_calc 
 _refln_F_squared_meas 
 _refln_F_squared_sigma 
 _refln_observed_status 
   1   0   0     5472.50     4490.08    147.95 o 
   2   0   0      244.10      210.07      7.29 o 
   3   0   0     3883.94     3779.51     80.24 o 
   4   0   0      893.17      816.22     23.12 o 
   5   0   0       31.80       30.26      3.14 o 
   6   0   0      147.32      132.46      7.49 o 
   7   0   0       68.67       69.68      5.20 o 
   8   0   0      122.15      134.35      8.61 o 
   9   0   0     1914.52     2093.11    107.84 o 
  10   0   0       30.48       31.87      3.56 o 
   1   1   0     4527.99     4245.33     46.68 o 
   2   1   0     2581.10     2499.20     26.58 o 
   3   1   0      186.08      171.04      4.29 o 
   4   1   0       12.12       11.10      1.24 o 
   5   1   0      124.19      154.19      4.44 o 
   6   1   0        8.92        3.78      2.20 o 
   7   1   0       16.88       17.22      2.52 o 
   8   1   0      314.64      316.34      8.42 o 
   9   1   0      920.97     1032.01     39.16 o 
  10   1   0      240.66      229.88      7.01 o 
   0   2   0      629.35      789.26     14.16 o 
   1   2   0        2.53        5.63      0.76 o 
   2   2   0     1470.87     1252.29     13.91 o 
   3   2   0        4.00        3.80      0.98 o 
   4   2   0      830.79      835.68     21.81 o 
   5   2   0      292.74      330.65      9.42 o 
   6   2   0      894.66      824.91     20.86 o 
   7   2   0      590.71      600.38      8.63 o 
   8   2   0       14.59       13.10      3.75 o 
   9   2   0       38.15       51.06      6.74 o 
  10   2   0      416.12      405.81     15.09 o 
   1   3   0     4269.87     4436.67     41.11 o 
   2   3   0       24.81       22.81      1.79 o 
   3   3   0      261.84      256.96      5.12 o 
   4   3   0      631.36      617.73     15.45 o 
   5   3   0        5.76        1.92      1.91 o 
   6   3   0      136.05      117.49      5.99 o 
   7   3   0     1509.26     1631.69     39.67 o 
   8   3   0      817.75      898.57     13.12 o 
   9   3   0        5.63        8.04      1.61 o 
  10   3   0       18.73       12.90      1.98 o 
   0   4   0       39.82       49.16      3.13 o 
   1   4   0      852.11      904.29     13.81 o 
   2   4   0     2752.34     2908.85     30.83 o 
   3   4   0      106.05      130.38      3.91 o 
   4   4   0      198.46      172.71      5.08 o 
   5   4   0       97.75       93.82      5.11 o 
   6   4   0      173.45      199.24     11.76 o 
   7   4   0      381.97      404.77     15.42 o 
   8   4   0       21.77       25.12      2.58 o 
   9   4   0       20.49       25.92      2.30 o 
  10   4   0       72.58       68.43      5.28 o 
   1   5   0      249.00      258.26      4.67 o 
   2   5   0       83.12       60.05      2.97 o 
   3   5   0     1221.95     1169.22     12.16 o 
   4   5   0     1131.69      994.35     13.06 o 
   5   5   0     1041.30      978.62     18.86 o 
   6   5   0       22.49       28.01      2.82 o 
   7   5   0       43.72       42.26      2.98 o 
   8   5   0      382.07      396.11     15.18 o 
   9   5   0      124.26      130.42      7.25 o 
   0   6   0      800.55      766.12     13.17 o 
   1   6   0      263.24      229.05      6.00 o 
   2   6   0       65.62       56.92      3.42 o 
   3   6   0       11.51        9.49      2.49 o 
   4   6   0      941.95      875.37     15.32 o 
   5   6   0       13.71       12.71      2.05 o 
   6   6   0       28.06       28.64      2.51 o 
   7   6   0       63.07       58.92      3.25 o 
   8   6   0      559.36      617.62     13.38 o 
   9   6   0      235.39      207.31      9.62 o 
   1   7   0      196.07      180.75      5.25 o 
   2   7   0      241.62      233.94      6.19 o 
   3   7   0      371.49      359.87      7.95 o 
   4   7   0        9.30       12.60      2.28 o 
   5   7   0       30.39       35.57      2.79 o 
   6   7   0      100.70      105.96      3.98 o 
   7   7   0       59.94       45.32      5.36 o 
   8   7   0       82.80       75.14      3.83 o 
   0   8   0      388.67      386.52     12.63 o 
   1   8   0     1039.85     1076.20     22.13 o 
   2   8   0      515.19      535.81     11.65 o 
   3   8   0      293.35      328.06      7.59 o 
   4   8   0      752.05      850.85     11.52 o 
   5   8   0        0.04       -0.10      1.51 o 
   6   8   0       17.34       18.05      2.28 o 
   7   8   0       40.08       36.27      3.66 o 
   1   9   0      216.46      229.47      7.13 o 
   2   9   0      187.95      196.45      8.77 o 
   3   9   0       89.65      100.77      5.32 o 
   4   9   0        3.95        3.03      1.83 o 
   5   9   0       34.05       30.76      2.29 o 
   6   9   0       21.45       27.02      4.18 o 
   0  10   0      158.26      163.08      8.31 o 
   1  10   0       21.02       24.28      2.66 o 
   2  10   0       41.65       41.57      3.35 o 
   3  10   0        0.15        2.07      1.64 o 
   4  10   0       96.48       83.81      3.56 o 
   1  11   0       22.45       20.67      2.37 o 
 -10   1   1      117.89      127.19      5.29 o 
  -9   1   1       96.43      103.72      5.53 o 
  -8   1   1      414.63      471.11     10.27 o 
  -7   1   1      425.84      434.84     11.75 o 
  -6   1   1     1092.95     1074.86     15.30 o 
  -5   1   1       88.48       70.56      3.26 o 
  -4   1   1       35.14       25.73      1.59 o 
  -3   1   1        2.85        4.13      0.83 o 
  -2   1   1      709.38      694.10     11.72 o 
  -1   1   1     3372.65     3214.08     23.60 o 
   0   1   1     1505.73     1369.44     20.13 o 
   1   1   1      383.49      325.13      7.79 o 
   2   1   1     2340.87     2213.83     18.92 o 
   3   1   1      122.07      131.24      2.51 o 
   4   1   1      147.50      127.30      3.15 o 
   5   1   1     1888.71     1773.23     15.50 o 
   6   1   1       45.50       38.80      3.23 o 
   7   1   1      109.25      143.60      5.53 o 
   8   1   1      805.96      896.28     18.49 o 
   9   1   1      115.81      125.77      7.97 o 
  10   1   1      162.12      156.67      5.87 o 
 -10   2   1      263.54      253.41      5.75 o 
  -9   2   1       38.77       50.74      7.35 o 
  -8   2   1      565.23      593.98     10.12 o 
  -7   2   1       35.28       28.62      4.64 o 
  -6   2   1        0.69        3.74      2.29 o 
  -5   2   1       44.42       45.88      2.82 o 
  -4   2   1      501.10      538.32     17.47 o 
  -3   2   1       63.00       52.53      2.22 o 
  -2   2   1     1788.48     1792.37     20.93 o 
  -1   2   1    10858.45     9055.69    112.98 o 
   0   2   1       18.74       35.17      8.72 o 
   1   2   1    54026.78    22544.93    142.15 o 
   2   2   1    15674.14    13420.08    216.75 o 
   3   2   1        5.66        7.72      1.18 o 
   4   2   1        0.73        0.55      1.19 o 
   5   2   1       32.03       37.35      2.61 o 
   6   2   1      128.01      117.77      5.18 o 
   7   2   1      622.27      715.75      9.54 o 
   8   2   1     1008.76     1084.75     16.52 o 
   9   2   1       33.92       42.60      3.30 o 
  10   2   1      325.79      313.29      6.05 o 
 -10   3   1       28.46       24.02      2.13 o 
  -9   3   1       11.34       10.88      1.68 o 
  -8   3   1      118.27      127.25      6.82 o 
  -7   3   1      268.72      267.50      8.60 o 
  -6   3   1      687.41      612.93     17.25 o 
  -5   3   1      110.98      124.40      5.09 o 
  -4   3   1      588.26      654.61      7.78 o 
  -3   3   1      188.12      174.04      3.93 o 
  -2   3   1     4307.73     4283.81     62.57 o 
  -1   3   1     1092.09     1000.49     13.29 o 
   0   3   1      163.98      168.97      2.99 o 
   1   3   1     1709.31     1764.79     24.09 o 
   2   3   1     1860.37     1816.40     19.92 o 
   3   3   1       13.94        5.97      1.64 o 
   4   3   1        6.12       12.07      1.77 o 
   5   3   1     1017.96      943.22     26.55 o 
   6   3   1     1219.38     1201.73     23.67 o 
   7   3   1      308.24      343.51      6.47 o 
   8   3   1      127.16      123.91      4.38 o 
   9   3   1      633.28      601.82     13.99 o 
  10   3   1       17.04       17.00      2.05 o 
 -10   4   1      191.66      177.83      8.02 o 
  -9   4   1      216.17      221.95      6.53 o 
  -8   4   1      372.61      408.16     11.88 o 
  -7   4   1      378.48      399.26      8.73 o 
  -6   4   1      250.93      243.57     12.76 o 
  -5   4   1     1721.90     1597.05     61.86 o 
  -4   4   1      928.66      895.16      9.94 o 
  -3   4   1     1458.10     1441.38     26.94 o 
  -2   4   1       79.66       75.12      2.46 o 
  -1   4   1      200.30      164.84      2.93 o 
   0   4   1     1772.24     1499.79     30.84 o 
   1   4   1     1763.44     1606.89     25.71 o 
   2   4   1     1004.21      956.11     16.87 o 
   3   4   1     1305.28     1147.18     28.19 o 
   4   4   1      457.51      447.81      8.57 o 
   5   4   1        4.41        3.96      2.34 o 
   6   4   1       63.83       61.38      5.24 o 
   7   4   1      239.98      238.31      6.23 o 
   8   4   1      341.15      335.60      6.99 o 
   9   4   1      240.94      225.54      6.01 o 
  -9   5   1        0.10        0.01      1.42 o 
  -8   5   1       10.81       11.32      2.16 o 
  -7   5   1       43.64       46.54      3.47 o 
  -6   5   1      404.74      443.07     26.51 o 
  -5   5   1       30.69       35.48      4.21 o 
  -4   5   1      620.03      583.32      9.58 o 
  -3   5   1      187.10      194.23      5.14 o 
  -2   5   1      535.92      525.32      7.01 o 
  -1   5   1      148.52      133.19      4.80 o 
   0   5   1      136.42      132.30      3.24 o 
   1   5   1       53.57       53.01      2.48 o 
   2   5   1      103.40      112.25      4.11 o 
   3   5   1      659.28      643.25      9.32 o 
   4   5   1        9.73        9.23      2.49 o 
   5   5   1        1.38        1.01      1.54 o 
   6   5   1      849.09      933.70     11.68 o 
   7   5   1       80.74       82.66      3.86 o 
   8   5   1       35.63       39.17      2.95 o 
   9   5   1       73.10       69.61      3.20 o 
  -9   6   1       91.57       76.93      3.00 o 
  -8   6   1        0.38        1.34      1.64 o 
  -7   6   1        2.52        4.53      2.41 o 
  -6   6   1       16.38       16.42      2.41 o 
  -5   6   1      511.50      524.46      8.90 o 
  -4   6   1        0.73        1.00      1.53 o 
  -3   6   1      243.69      204.08      9.35 o 
  -2   6   1      391.97      365.39      8.34 o 
  -1   6   1       46.67       35.31      2.67 o 
   0   6   1        1.13        2.84      1.54 o 
   1   6   1     1078.27      946.70     15.51 o 
   2   6   1      679.27      583.63      9.90 o 
   3   6   1        2.15        1.49      2.27 o 
   4   6   1       37.02       39.91      2.56 o 
   5   6   1     1172.17     1212.20     11.50 o 
   6   6   1       67.37       63.35      3.34 o 
   7   6   1       50.13       45.65      2.72 o 
   8   6   1       19.59       18.72      2.08 o 
   9   6   1       16.02       12.37      2.38 o 
  -8   7   1       33.63       31.54      2.34 o 
  -7   7   1      230.77      247.90      8.33 o 
  -6   7   1      454.56      447.97     13.33 o 
  -5   7   1        2.25        0.54      1.65 o 
  -4   7   1     1488.85     1571.51     29.92 o 
  -3   7   1       94.33      101.20      4.50 o 
  -2   7   1       23.83       21.07      2.23 o 
  -1   7   1      342.99      344.71      7.30 o 
   0   7   1       76.08       70.08      3.59 o 
   1   7   1        8.99       14.53      2.17 o 
   2   7   1        0.32       -0.05      1.85 o 
   3   7   1      472.44      490.63     10.74 o 
   4   7   1      974.06     1031.21     14.00 o 
   5   7   1      758.20      793.75     14.34 o 
   6   7   1        1.93        1.93      1.49 o 
   7   7   1       74.79       81.62      3.37 o 
   8   7   1       92.41       93.52      4.06 o 
  -7   8   1      182.16      173.44      6.31 o 
  -6   8   1       27.72       24.00      2.23 o 
  -5   8   1       10.21        8.79      1.87 o 
  -4   8   1       84.40       90.52      3.87 o 
  -3   8   1     1830.59     1821.70     22.14 o 
  -2   8   1      105.59       99.42      5.59 o 
  -1   8   1      116.64      142.21      6.15 o 
   0   8   1      169.66      165.63      5.92 o 
   1   8   1       15.45       17.93      3.05 o 
   2   8   1       72.02       71.67      4.57 o 
   3   8   1       50.99       54.70      4.30 o 
   4   8   1        7.34       10.51      2.42 o 
   5   8   1       15.60       17.58      2.48 o 
   6   8   1        9.65       10.72      2.10 o 
   7   8   1      232.93      213.23      6.71 o 
  -6   9   1      199.56      175.45      6.33 o 
  -5   9   1      389.51      390.71      7.85 o 
  -4   9   1        0.63        1.43      1.66 o 
  -3   9   1        9.22        9.90      3.14 o 
  -2   9   1     1400.81     1478.36     27.83 o 
  -1   9   1        0.11        1.37      2.12 o 
   0   9   1       72.81       74.17      4.17 o 
   1   9   1        6.21        6.37      2.40 o 
   2   9   1      128.18      136.00      6.40 o 
   3   9   1      116.71      116.10      4.88 o 
   4   9   1       26.00       27.59      2.75 o 
   5   9   1        8.74       10.44      1.71 o 
   6   9   1      149.95      130.07      7.45 o 
  -4  10   1        1.00        1.15      1.57 o 
  -3  10   1      566.26      575.29      9.15 o 
  -2  10   1      182.57      186.48      7.28 o 
  -1  10   1        5.96        7.91      2.03 o 
   0  10   1      515.93      576.23     25.26 o 
   1  10   1       47.15       51.18      3.75 o 
   2  10   1      347.81      354.64      7.90 o 
   3  10   1      200.25      200.85      5.72 o 
   4  10   1       34.11       32.98      2.62 o 
  -1  11   1        0.92        1.20      1.50 o 
   0  11   1       94.60       88.37      4.92 o 
   1  11   1        4.89        4.13      1.75 o 
 -10   0   2       52.27       46.87      4.50 o 
  -9   0   2      267.73      263.01     10.61 o 
  -8   0   2     1180.11     1176.69     31.16 o 
  -7   0   2     2403.10     2378.63     83.28 o 
  -6   0   2      294.96      349.75     16.56 o 
  -5   0   2      262.23      321.63      7.06 o 
  -4   0   2     4046.38     4047.81     29.86 o 
  -3   0   2        1.46        1.28      0.90 o 
  -2   0   2     1678.59     1725.14     24.50 o 
  -1   0   2     2089.26     1998.09     41.57 o 
   0   0   2     5055.01     3971.14     59.75 o 
   1   0   2      805.72      871.63      9.72 o 
   2   0   2     6841.62     5988.92     78.18 o 
   3   0   2    11019.73    10119.44    148.72 o 
   4   0   2     2461.60     2523.23     27.30 o 
   5   0   2        5.10        2.37      1.97 o 
   6   0   2      688.24      694.00     27.90 o 
   7   0   2      256.67      299.34     11.86 o 
   8   0   2     1536.15     1665.39     39.06 o 
   9   0   2     1261.77     1351.98     31.08 o 
  10   0   2      102.95       91.53      5.22 o 
 -10   1   2       14.38       14.22      2.12 o 
  -9   1   2       14.77       17.41      2.75 o 
  -8   1   2       46.58       52.60      4.33 o 
  -7   1   2       21.44       22.77      2.99 o 
  -6   1   2       40.47       47.71      3.75 o 
  -5   1   2     2446.00     2534.32     59.34 o 
  -4   1   2      368.83      400.42      8.42 o 
  -3   1   2      147.26      155.30      2.50 o 
  -2   1   2       12.91        9.28      0.79 o 
  -1   1   2     8604.57     6756.06     52.28 o 
   0   1   2     4861.65     4138.56     47.06 o 
   1   1   2    14604.20    10250.56    166.48 o 
   2   1   2    11248.86    10216.42     85.77 o 
   3   1   2       22.36       28.94      1.40 o 
   4   1   2      113.90      120.59      3.08 o 
   5   1   2      660.62      691.47     18.08 o 
   6   1   2      238.25      227.26      6.35 o 
   7   1   2       50.95       61.65      3.70 o 
   8   1   2      443.35      454.55      7.55 o 
   9   1   2      923.66      958.96     35.00 o 
  10   1   2        4.30        7.45      1.67 o 
 -10   2   2       44.80       45.01      2.99 o 
  -9   2   2       14.61       15.62      2.09 o 
  -8   2   2       29.12       31.15      2.95 o 
  -7   2   2      127.92      130.45     11.43 o 
  -6   2   2      954.49      971.81     15.15 o 
  -5   2   2       29.77       31.52      2.68 o 
  -4   2   2      680.35      762.96     13.42 o 
  -3   2   2     7074.31     7349.57    108.83 o 
  -2   2   2     8951.12     8594.13     93.26 o 
  -1   2   2      294.08      315.41      4.28 o 
   0   2   2      105.86      136.23      1.94 o 
   1   2   2     4151.74     3914.28     51.40 o 
   2   2   2    16954.94    14015.06    230.94 o 
   3   2   2     3249.61     3325.04     46.49 o 
   4   2   2       67.55       81.16      3.41 o 
   5   2   2      114.11      100.51      3.98 o 
   6   2   2      440.89      449.25      9.14 o 
   7   2   2      362.46      382.47      9.91 o 
   8   2   2      794.47      850.01     10.20 o 
   9   2   2        2.58        2.98      1.92 o 
  10   2   2      420.24      371.75      6.37 o 
 -10   3   2       23.98       19.11      1.81 o 
  -9   3   2      399.42      365.75      8.17 o 
  -8   3   2      140.49      167.31      7.09 o 
  -7   3   2     1322.18     1437.98     35.50 o 
  -6   3   2       99.39       83.68      5.59 o 
  -5   3   2       16.73       13.65      2.90 o 
  -4   3   2      979.96      814.17      8.65 o 
  -3   3   2      177.08      205.85      3.47 o 
  -2   3   2       56.08       72.61      2.87 o 
  -1   3   2      780.59      729.05      8.38 o 
   0   3   2      307.46      279.93      5.84 o 
   1   3   2      305.22      312.87      6.30 o 
   2   3   2     2680.95     2821.04     29.36 o 
   3   3   2      328.80      349.82      5.89 o 
   4   3   2       28.88       16.73      2.03 o 
   5   3   2      942.08      914.75     12.38 o 
   6   3   2      174.43      180.57      4.31 o 
   7   3   2     1659.60     1924.22     14.62 o 
   8   3   2       91.48       89.15      3.41 o 
   9   3   2       15.61       18.72      2.13 o 
  10   3   2       70.01       71.69      3.14 o 
 -10   4   2       10.58        8.36      3.04 o 
  -9   4   2        1.54        2.07      1.48 o 
  -8   4   2       86.41       86.60      3.86 o 
  -7   4   2        2.29        4.76      2.22 o 
  -6   4   2     2098.95     2347.40     27.31 o 
  -5   4   2      102.87      103.58      5.21 o 
  -4   4   2       14.33       22.95      4.94 o 
  -3   4   2       97.72      114.13      3.27 o 
  -2   4   2      163.92      161.61      3.51 o 
  -1   4   2      277.71      276.93      4.46 o 
   0   4   2      115.03      107.73      2.28 o 
   1   4   2       32.57       45.66      2.06 o 
   2   4   2     1228.29     1276.28     23.36 o 
   3   4   2     2715.99     2824.99     45.34 o 
   4   4   2     1518.35     1334.27     20.63 o 
   5   4   2        7.13        5.83      2.48 o 
   6   4   2      391.32      410.80      7.53 o 
   7   4   2      146.24      153.97      5.15 o 
   8   4   2       26.08       25.78      2.50 o 
   9   4   2       18.55       18.86      2.04 o 
  -9   5   2      187.93      177.27     10.83 o 
  -8   5   2      137.52      152.04      6.71 o 
  -7   5   2        8.38        9.21      2.61 o 
  -6   5   2      140.48      151.74      6.44 o 
  -5   5   2     5307.27     5047.19     75.22 o 
  -4   5   2       51.03       51.21      4.15 o 
  -3   5   2      486.50      469.09      7.30 o 
  -2   5   2       60.91       40.77      2.28 o 
  -1   5   2      161.55      181.16      4.15 o 
   0   5   2       49.46       47.37      2.39 o 
   1   5   2      154.70      191.46      4.65 o 
   2   5   2      787.68      688.99     15.82 o 
   3   5   2     2337.75     2287.14     26.87 o 
   4   5   2     1410.30     1339.83     15.56 o 
   5   5   2        9.06        7.68      1.94 o 
   6   5   2     1369.61     1484.49     21.08 o 
   7   5   2      232.88      250.67      5.88 o 
   8   5   2       92.36       98.23      6.35 o 
   9   5   2      120.56      108.74      7.25 o 
  -9   6   2      268.00      269.57      6.24 o 
  -8   6   2       86.00      101.77      4.56 o 
  -7   6   2      165.06      189.62      6.75 o 
  -6   6   2       33.07       28.82      4.10 o 
  -5   6   2      166.17      173.22      5.43 o 
  -4   6   2      148.80      128.21      4.33 o 
  -3   6   2        6.16        8.85      3.03 o 
  -2   6   2        3.39        1.79      2.12 o 
  -1   6   2       32.98       32.49      2.99 o 
   0   6   2     1627.60     1583.86     24.40 o 
   1   6   2     1464.35     1394.22     29.02 o 
   2   6   2      803.69      688.39     14.27 o 
   3   6   2      189.01      191.26      7.16 o 
   4   6   2     2693.57     2718.55     41.48 o 
   5   6   2      428.14      431.41      7.05 o 
   6   6   2       12.30       14.31      2.14 o 
   7   6   2        7.51        5.75      1.69 o 
   8   6   2       86.77       91.04      3.86 o 
  -8   7   2       47.88       41.94      3.01 o 
  -7   7   2       14.70       15.55      2.30 o 
  -6   7   2        0.88        1.08      1.88 o 
  -5   7   2       13.66       17.67      2.29 o 
  -4   7   2      304.92      316.42      6.84 o 
  -3   7   2      973.77     1083.93     13.22 o 
  -2   7   2       69.02       62.83      3.73 o 
  -1   7   2      366.57      326.48      6.74 o 
   0   7   2      211.88      191.78      5.47 o 
   1   7   2       11.29        8.00      1.75 o 
   2   7   2       12.64       15.02      2.48 o 
   3   7   2       23.60       27.63      3.05 o 
   4   7   2      673.24      776.11     17.18 o 
   5   7   2       33.74       28.43      2.80 o 
   6   7   2       94.15       89.05      3.94 o 
   7   7   2        6.54        7.24      1.59 o 
   8   7   2        1.06        0.55      1.54 o 
  -7   8   2       22.76       13.92      2.32 o 
  -6   8   2       55.86       54.68      3.62 o 
  -5   8   2       22.98       24.82      2.29 o 
  -4   8   2      500.01      516.95      7.85 o 
  -3   8   2       28.08       29.42      3.08 o 
  -2   8   2      182.04      195.57      6.28 o 
  -1   8   2      210.55      230.21      7.12 o 
   0   8   2       36.93       32.84      3.20 o 
   1   8   2      119.99      114.04      5.15 o 
   2   8   2      136.97      164.82      6.24 o 
   3   8   2      558.47      571.99     12.47 o 
   4   8   2      270.84      287.44      6.29 o 
   5   8   2      198.94      209.81      5.14 o 
   6   8   2       53.65       51.33      2.72 o 
   7   8   2        9.70        8.47      2.40 o 
  -6   9   2      109.55      122.02      5.85 o 
  -5   9   2       28.22       29.16      2.35 o 
  -4   9   2        1.94        2.46      1.78 o 
  -3   9   2      278.02      299.56      6.38 o 
  -2   9   2      160.14      180.17      6.20 o 
  -1   9   2       61.80       57.02      3.53 o 
   0   9   2       10.84        7.47      2.34 o 
   1   9   2       56.99       63.11      4.44 o 
   2   9   2       31.87       31.08      3.66 o 
   3   9   2        1.56        2.74      1.87 o 
   4   9   2       20.73       24.10      2.54 o 
   5   9   2      183.59      170.92      4.89 o 
   6   9   2       14.56       13.34      3.84 o 
  -4  10   2        1.67        1.28      1.58 o 
  -3  10   2       58.03       55.56      3.43 o 
  -2  10   2      112.51      116.39      5.47 o 
  -1  10   2      562.99      552.27     17.80 o 
   0  10   2      138.95      137.95      5.52 o 
   1  10   2        5.79        4.95      2.09 o 
   2  10   2       15.06       11.58      2.21 o 
   3  10   2       11.38        9.87      2.16 o 
   4  10   2        9.64       10.46      1.88 o 
  -1  11   2      156.88      141.14     11.06 o 
   0  11   2      126.35      112.61      5.16 o 
   1  11   2       41.61       41.07      2.98 o 
 -10   1   3       31.58       33.89      2.83 o 
  -9   1   3        0.94        0.11      1.73 o 
  -8   1   3      653.63      670.44     10.88 o 
  -7   1   3       91.59       90.75      3.83 o 
  -6   1   3     2752.36     2655.39     28.68 o 
  -5   1   3      398.06      356.31      5.58 o 
  -4   1   3      658.16      637.00      8.96 o 
  -3   1   3     2972.72     2920.59     45.08 o 
  -2   1   3     1698.62     1612.63     21.75 o 
  -1   1   3      107.80      100.77      2.21 o 
   0   1   3     2131.31     2037.56     26.48 o 
   1   1   3       55.47       77.73      1.51 o 
   2   1   3    13462.29    11116.51    128.34 o 
   3   1   3      514.38      480.34      9.47 o 
   4   1   3      313.45      272.35      4.90 o 
   5   1   3       76.25       60.07      3.43 o 
   6   1   3       70.15       58.82      3.97 o 
   7   1   3      684.64      783.18      9.95 o 
   8   1   3     1205.81     1365.92     15.79 o 
   9   1   3       23.65       28.44      3.52 o 
  10   1   3      135.16      124.70      3.97 o 
 -10   2   3       40.10       36.06      2.51 o 
  -9   2   3      358.58      365.51      6.99 o 
  -8   2   3      211.53      224.89      5.99 o 
  -7   2   3      278.28      248.39     20.64 o 
  -6   2   3     1288.29     1151.11     16.39 o 
  -5   2   3     1688.22     1705.25     18.43 o 
  -4   2   3      139.20      162.52      3.80 o 
  -3   2   3     1187.69     1213.48     16.10 o 
  -2   2   3       67.18       73.40      1.74 o 
  -1   2   3      134.70      185.76      2.46 o 
   0   2   3     1222.70     1158.12     15.09 o 
   1   2   3      976.30      933.90     13.38 o 
   2   2   3      113.73      143.77      4.38 o 
   3   2   3      126.36      103.33      2.76 o 
   4   2   3     3896.70     3971.85     41.95 o 
   5   2   3      459.73      477.95      8.33 o 
   6   2   3        9.91       10.97      2.69 o 
   7   2   3      577.43      670.43     12.59 o 
   8   2   3      261.61      292.12      5.80 o 
   9   2   3      127.16      127.09      3.94 o 
  10   2   3      243.19      219.09      8.13 o 
 -10   3   3       53.94       40.59      2.62 o 
  -9   3   3        2.38        2.85      1.54 o 
  -8   3   3      132.85      142.17      4.93 o 
  -7   3   3      130.92      139.11      6.96 o 
  -6   3   3        8.67        4.68      2.85 o 
  -5   3   3       24.83       30.03      2.95 o 
  -4   3   3        7.09       15.47      1.98 o 
  -3   3   3      187.52      223.09      4.15 o 
  -2   3   3       19.39       20.12      1.34 o 
  -1   3   3        3.24        1.67      0.83 o 
   0   3   3     1318.88     1348.75      9.71 o 
   1   3   3      241.19      233.56      4.57 o 
   2   3   3        0.24        3.53      1.04 o 
   3   3   3     3714.17     3714.95     58.06 o 
   4   3   3     2007.49     1996.85     33.17 o 
   5   3   3        4.76        3.15      1.99 o 
   6   3   3      126.74      125.63      3.48 o 
   7   3   3       16.96       16.57      2.24 o 
   8   3   3        4.56        3.60      1.57 o 
   9   3   3        1.49        1.04      1.30 o 
  10   3   3       20.91       18.81      2.23 o 
 -10   4   3      423.29      395.37     34.73 o 
  -9   4   3       47.78       45.41      3.05 o 
  -8   4   3      160.62      169.05      5.63 o 
  -7   4   3       85.21      102.39      5.46 o 
  -6   4   3      148.94      164.24     12.60 o 
  -5   4   3      123.06      117.95      6.20 o 
  -4   4   3       30.68       33.51      5.24 o 
  -3   4   3     2739.85     2576.21     54.82 o 
  -2   4   3      438.78      421.81      7.84 o 
  -1   4   3      210.25      200.59      3.48 o 
   0   4   3      953.85      938.27     14.14 o 
   1   4   3     4032.60     4027.60     84.46 o 
   2   4   3     2971.61     2910.25     44.64 o 
   3   4   3     7005.75     6614.93    113.10 o 
   4   4   3     1969.42     1910.24     30.51 o 
   5   4   3      870.54      779.51     15.80 o 
   6   4   3       94.58       96.34      4.33 o 
   7   4   3      349.43      388.90      7.46 o 
   8   4   3      107.58       93.86      3.76 o 
   9   4   3        4.14        6.10      1.77 o 
  -9   5   3       60.29       61.96      3.39 o 
  -8   5   3      756.33      728.43     12.10 o 
  -7   5   3        0.09        0.86      2.00 o 
  -6   5   3      121.48      119.72      5.78 o 
  -5   5   3      213.76      206.57      8.97 o 
  -4   5   3       84.65       95.76      5.34 o 
  -3   5   3       15.67       18.20      2.61 o 
  -2   5   3      759.48      855.88      9.05 o 
  -1   5   3      100.61      118.96      4.08 o 
   0   5   3      193.62      181.52      4.50 o 
   1   5   3      214.90      226.44      4.99 o 
   2   5   3       26.42       26.19      2.55 o 
   3   5   3      399.37      406.31      8.46 o 
   4   5   3       20.37       27.13      3.25 o 
   5   5   3       14.52       14.56      2.53 o 
   6   5   3     1312.01     1427.24     14.02 o 
   7   5   3        1.33        1.93      1.79 o 
   8   5   3        3.18        2.88      1.45 o 
   9   5   3        1.71        1.96      1.46 o 
  -9   6   3      224.98      211.44      5.33 o 
  -8   6   3        6.07        6.08      1.93 o 
  -7   6   3        8.11       10.03      2.49 o 
  -6   6   3      930.35      975.06     14.62 o 
  -5   6   3      644.83      689.97     12.31 o 
  -4   6   3        8.36        7.95      1.89 o 
  -3   6   3        0.48        0.14      2.73 o 
  -2   6   3      245.92      227.17      6.98 o 
  -1   6   3      277.93      247.14      8.14 o 
   0   6   3     1586.15     1424.12     27.04 o 
   1   6   3      208.61      228.31      6.57 o 
   2   6   3       15.37       22.82      3.22 o 
   3   6   3      144.66      121.78      4.27 o 
   4   6   3      717.23      822.59     10.25 o 
   5   6   3     2094.52     2127.88     16.55 o 
   6   6   3        4.54        1.94      1.89 o 
   7   6   3        7.20        6.36      1.67 o 
   8   6   3        9.36       10.33      1.74 o 
  -8   7   3       19.44       19.55      2.12 o 
  -7   7   3      389.00      417.18     28.19 o 
  -6   7   3       16.62       20.01      2.66 o 
  -5   7   3       52.25       54.81      3.30 o 
  -4   7   3     3210.82     3571.93     29.00 o 
  -3   7   3      326.75      356.94      8.42 o 
  -2   7   3        5.24        4.30      1.80 o 
  -1   7   3       68.79       72.61      3.60 o 
   0   7   3      165.45      157.76      4.26 o 
   1   7   3        1.28        2.24      1.67 o 
   2   7   3      256.08      271.33      7.47 o 
   3   7   3       59.44       62.76      4.11 o 
   4   7   3      453.00      514.45      9.41 o 
   5   7   3      506.30      567.93      9.40 o 
   6   7   3       42.00       41.98      3.19 o 
   7   7   3       25.80       28.69      2.24 o 
   8   7   3      233.02      218.87     10.67 o 
  -7   8   3       22.67       21.67      2.57 o 
  -6   8   3       39.16       38.25      2.95 o 
  -5   8   3       19.23       19.62      2.33 o 
  -4   8   3       42.98       44.08      2.90 o 
  -3   8   3      273.30      297.47      7.24 o 
  -2   8   3       82.63       76.57      3.82 o 
  -1   8   3      234.68      265.81      6.97 o 
   0   8   3       24.45       27.47      2.79 o 
   1   8   3      139.95      127.70      5.31 o 
   2   8   3      110.55      126.56      5.05 o 
   3   8   3      235.88      269.59      6.85 o 
   4   8   3       11.32       14.36      2.49 o 
   5   8   3      332.51      345.31      6.87 o 
   6   8   3      267.26      244.26      8.74 o 
   7   8   3       50.78       49.46      3.73 o 
  -6   9   3      217.21      211.00      7.13 o 
  -5   9   3      175.50      182.86      5.61 o 
  -4   9   3       41.56       35.65      2.75 o 
  -3   9   3      273.39      267.71      6.06 o 
  -2   9   3     1372.96     1460.43     14.73 o 
  -1   9   3      287.24      299.90      6.81 o 
   0   9   3       84.23       79.28      4.07 o 
   1   9   3       32.49       23.47      3.36 o 
   2   9   3       53.17       55.34      3.43 o 
   3   9   3      111.79      118.51      4.85 o 
   4   9   3       36.06       35.02      2.92 o 
   5   9   3        0.37        1.02      1.49 o 
   6   9   3      158.74      153.32      8.44 o 
  -4  10   3       18.41       16.19      2.42 o 
  -3  10   3      100.79       99.05      4.17 o 
  -2  10   3        2.76        2.36      1.89 o 
  -1  10   3       46.41       41.34      3.61 o 
   0  10   3        3.98        4.39      1.96 o 
   1  10   3       22.97       23.89      2.89 o 
   2  10   3       70.25       77.26      4.12 o 
   3  10   3       36.99       43.63      3.24 o 
   4  10   3      126.20      124.35      4.29 o 
  -1  11   3       41.11       44.88      5.02 o 
   0  11   3        3.42        2.59      1.88 o 
   1  11   3        0.89        0.86      1.40 o 
 -10   0   4      809.48      849.08     20.65 o 
  -9   0   4      159.39      161.66      7.04 o 
  -8   0   4      596.71      569.65     12.37 o 
  -7   0   4      595.98      582.84     14.96 o 
  -6   0   4      134.98      135.82      6.63 o 
  -5   0   4     3491.70     3550.85     42.20 o 
  -4   0   4     5278.53     5399.67    113.57 o 
  -3   0   4        0.06        5.13      1.31 o 
  -2   0   4      180.93      185.09      4.33 o 
  -1   0   4        1.33        6.60      3.08 o 
   0   0   4     5549.80     5172.58     67.64 o 
   1   0   4     2126.26     2276.78     34.45 o 
   2   0   4      647.53      581.00     14.83 o 
   3   0   4      315.02      360.30     12.06 o 
   4   0   4     1758.34     2022.38     39.28 o 
   5   0   4      506.80      485.07     12.00 o 
   6   0   4      632.52      612.62     36.40 o 
   7   0   4       27.32       29.38      3.85 o 
   8   0   4      282.23      305.75      8.55 o 
   9   0   4      615.55      664.48     14.68 o 
  10   0   4        0.99        0.27      1.87 o 
 -10   1   4       82.35       70.54      3.68 o 
  -9   1   4      282.04      294.49      6.91 o 
  -8   1   4      113.74      111.09      5.01 o 
  -7   1   4       18.85       15.15      2.14 o 
  -6   1   4        1.55        1.93      2.18 o 
  -5   1   4     1948.45     1929.50     23.70 o 
  -4   1   4     1052.45     1103.93     10.45 o 
  -3   1   4       55.23       75.43      1.98 o 
  -2   1   4      213.70      238.46      4.24 o 
  -1   1   4    10095.88     8357.09    121.01 o 
   0   1   4     1315.72     1283.96     17.81 o 
   1   1   4      184.57      167.72      2.34 o 
   2   1   4      834.82      789.22     11.20 o 
   3   1   4     1964.84     2074.53     49.32 o 
   4   1   4      217.39      233.97      6.67 o 
   5   1   4      200.93      237.83      6.04 o 
   6   1   4      124.32      115.23      5.24 o 
   7   1   4       78.81       91.46      3.81 o 
   8   1   4      699.99      795.39      9.42 o 
   9   1   4      603.41      626.82     12.41 o 
  10   1   4      425.26      402.26     10.69 o 
 -10   2   4        1.27        0.79      1.43 o 
  -9   2   4      893.96      887.31     20.31 o 
  -8   2   4       63.31       62.73      3.59 o 
  -7   2   4      104.08       95.29      4.79 o 
  -6   2   4      615.26      602.84     14.80 o 
  -5   2   4      263.41      262.46      6.97 o 
  -4   2   4      357.10      411.05      5.25 o 
  -3   2   4      472.45      553.70      7.34 o 
  -2   2   4        1.82        6.81      0.79 o 
  -1   2   4        1.28        2.89      0.65 o 
   0   2   4      692.05      696.33      8.76 o 
   1   2   4     1009.00     1035.22     15.24 o 
   2   2   4     5471.64     5714.10     58.87 o 
   3   2   4     3951.84     4274.25     50.51 o 
   4   2   4      784.96      671.66     22.16 o 
   5   2   4      230.85      230.45      7.35 o 
   6   2   4      414.34      434.08      8.93 o 
   7   2   4      562.85      609.68      8.94 o 
   8   2   4       14.81       22.58      2.32 o 
   9   2   4      149.91      135.64      3.92 o 
  10   2   4       73.25       65.64      2.40 o 
 -10   3   4        0.28        0.38      1.45 o 
  -9   3   4       95.80       94.55      4.59 o 
  -8   3   4      129.76      113.88      4.91 o 
  -7   3   4     2936.21     3161.76     23.59 o 
  -6   3   4      419.34      367.03     11.95 o 
  -5   3   4      723.06      732.36     10.93 o 
  -4   3   4     1751.35     1724.24     36.72 o 
  -3   3   4      786.90      774.43     10.90 o 
  -2   3   4     2019.96     2035.04     27.51 o 
  -1   3   4      221.05      229.98      4.28 o 
   0   3   4      351.88      372.98      5.71 o 
   1   3   4      594.84      720.72     10.59 o 
   2   3   4     3726.12     3808.20     32.18 o 
   3   3   4     8796.75     9414.95    181.71 o 
   4   3   4       13.88       24.35      2.28 o 
   5   3   4     1422.60     1352.26     19.03 o 
   6   3   4      450.13      422.07      5.79 o 
   7   3   4      539.04      564.01      8.81 o 
   8   3   4       71.93       78.28      5.15 o 
   9   3   4      183.61      178.75      4.12 o 
  10   3   4       13.46       15.62      3.15 o 
 -10   4   4       47.69       43.28      5.48 o 
  -9   4   4       26.88       25.72      2.48 o 
  -8   4   4        0.01        0.58      1.79 o 
  -7   4   4       50.56       43.19      3.70 o 
  -6   4   4      614.53      692.59     17.17 o 
  -5   4   4      221.85      216.18      7.73 o 
  -4   4   4      285.49      305.13      7.44 o 
  -3   4   4      119.10      124.44      3.80 o 
  -2   4   4      170.53      171.23      3.83 o 
  -1   4   4       28.49       21.76      1.37 o 
   0   4   4     1060.38     1049.07     17.93 o 
   1   4   4     1716.03     1695.38     21.29 o 
   2   4   4     1499.13     1685.24     20.78 o 
   3   4   4      348.95      363.50      6.23 o 
   4   4   4     1816.03     1777.43     18.92 o 
   5   4   4      938.15      875.18     18.63 o 
   6   4   4       14.14       12.72      2.42 o 
   7   4   4        6.40        5.62      2.06 o 
   8   4   4        7.23        8.64      2.12 o 
   9   4   4       56.85       51.30      3.37 o 
  -9   5   4       34.88       36.21      2.81 o 
  -8   5   4        9.47       11.57      2.56 o 
  -7   5   4        1.43        2.77      2.54 o 
  -6   5   4      957.46     1029.58     41.19 o 
  -5   5   4      588.41      578.54     15.57 o 
  -4   5   4       94.18       71.96      4.76 o 
  -3   5   4      352.64      275.14      6.44 o 
  -2   5   4      196.29      155.33      4.20 o 
  -1   5   4     1458.29     1416.41     11.72 o 
   0   5   4       13.38       15.66      2.12 o 
   1   5   4        4.14        2.46      1.52 o 
   2   5   4      136.05      138.26      5.46 o 
   3   5   4      505.32      526.85     11.49 o 
   4   5   4        6.24        6.87      2.76 o 
   5   5   4      430.35      454.29      8.60 o 
   6   5   4        5.46        7.04      2.15 o 
   7   5   4       28.45       30.01      4.03 o 
   8   5   4       54.68       53.86      3.14 o 
   9   5   4       39.02       41.98      3.89 o 
  -9   6   4      179.29      172.33      6.79 o 
  -8   6   4      240.52      245.67      8.85 o 
  -7   6   4       49.54       50.37      3.88 o 
  -6   6   4       15.63       19.56      3.06 o 
  -5   6   4      299.17      332.45      7.78 o 
  -4   6   4      219.60      240.04      8.33 o 
  -3   6   4       49.66       35.29      4.42 o 
  -2   6   4      572.24      507.41     13.38 o 
  -1   6   4      346.17      333.82      7.24 o 
   0   6   4       83.60      101.27      4.85 o 
   1   6   4      701.98      660.76     11.71 o 
   2   6   4       82.56       65.51      4.57 o 
   3   6   4      257.01      219.21      5.10 o 
   4   6   4     2627.77     2779.96     27.79 o 
   5   6   4      740.99      786.46     10.47 o 
   6   6   4      181.94      191.41      5.61 o 
   7   6   4       50.48       50.72      3.08 o 
   8   6   4        3.38        3.23      1.39 o 
  -8   7   4       82.71       71.98      3.19 o 
  -7   7   4       19.00       14.63      2.27 o 
  -6   7   4        2.84        4.33      1.77 o 
  -5   7   4      156.64      145.37      5.43 o 
  -4   7   4       69.76       59.55      6.71 o 
  -3   7   4      121.97      132.26      5.24 o 
  -2   7   4       37.09       30.41      2.88 o 
  -1   7   4     1062.06     1071.44     28.14 o 
   0   7   4      149.23      154.13      4.12 o 
   1   7   4       10.83       11.36      2.00 o 
   2   7   4       75.69       79.87      4.39 o 
   3   7   4      181.69      195.76      8.35 o 
   4   7   4      141.90      137.79      4.82 o 
   5   7   4      535.06      553.79     10.81 o 
   6   7   4      252.72      254.28      6.39 o 
   7   7   4        0.12        1.50      1.31 o 
  -7   8   4      120.08      115.00      5.91 o 
  -6   8   4        7.70        7.97      2.05 o 
  -5   8   4      100.54      100.98      4.59 o 
  -4   8   4        0.31        1.16      1.74 o 
  -3   8   4        9.54        6.94      2.23 o 
  -2   8   4        6.67        4.36      2.10 o 
  -1   8   4       37.54       40.00      3.40 o 
   0   8   4        1.08        3.60      1.92 o 
   1   8   4      391.89      405.28      8.24 o 
   2   8   4      477.34      515.45     10.84 o 
   3   8   4        7.68        6.31      2.09 o 
   4   8   4       74.74       75.75      4.13 o 
   5   8   4        1.71        1.46      1.68 o 
   6   8   4      313.91      284.91      6.34 o 
   7   8   4       68.39       63.15      5.55 o 
  -6   9   4       10.99       12.70      1.97 o 
  -5   9   4       41.88       46.30      3.34 o 
  -4   9   4      107.87      110.39      3.97 o 
  -3   9   4      407.30      442.33      7.67 o 
  -2   9   4      359.71      393.17      7.08 o 
  -1   9   4       84.85       83.14      4.18 o 
   0   9   4        2.53        3.55      1.96 o 
   1   9   4        0.11        1.40      1.94 o 
   2   9   4        0.62       -0.18      1.62 o 
   3   9   4      159.08      152.28      4.68 o 
   4   9   4        2.02        2.57      1.45 o 
   5   9   4       87.47       80.83      3.58 o 
  -4  10   4       14.05        8.83      2.64 o 
  -3  10   4        2.47        2.39      1.51 o 
  -2  10   4      236.45      234.98      6.52 o 
  -1  10   4       45.98       47.68      3.73 o 
   0  10   4       52.30       49.61      3.61 o 
   1  10   4       30.21       30.83      3.07 o 
   2  10   4      480.22      495.05     12.36 o 
   3  10   4       27.61       22.38      2.13 o 
   4  10   4       53.85       47.52      3.02 o 
   0  11   4      125.52      123.87      7.49 o 
 -10   1   5      239.20      223.36      9.80 o 
  -9   1   5      247.37      250.28      6.45 o 
  -8   1   5      698.52      725.15     10.16 o 
  -7   1   5       86.78       77.87      4.68 o 
  -6   1   5      757.14      667.54     10.74 o 
  -5   1   5      409.05      326.39      8.57 o 
  -4   1   5     2965.35     2818.84     59.76 o 
  -3   1   5     4563.31     4507.10     45.38 o 
  -2   1   5       24.50       15.96      1.25 o 
  -1   1   5     3069.07     2968.85     45.07 o 
   0   1   5    10162.26     8949.43    102.40 o 
   1   1   5      980.98      933.93     12.90 o 
   2   1   5     3049.43     3065.66     47.78 o 
   3   1   5     2732.31     2825.66     46.04 o 
   4   1   5       40.48       62.15      2.94 o 
   5   1   5       68.39       54.97      3.55 o 
   6   1   5      607.73      521.02     15.60 o 
   7   1   5      350.39      368.19      6.80 o 
   8   1   5      394.52      427.03      6.89 o 
   9   1   5      534.36      547.37      7.73 o 
  10   1   5      188.25      176.13      4.26 o 
 -10   2   5       74.27       74.97      4.12 o 
  -9   2   5      149.02      152.45      4.67 o 
  -8   2   5      273.58      290.54      7.33 o 
  -7   2   5       80.19       78.31      4.22 o 
  -6   2   5      531.48      453.41     10.37 o 
  -5   2   5        1.22        1.22      1.50 o 
  -4   2   5       19.48       24.32      1.87 o 
  -3   2   5     2693.66     2897.96     22.74 o 
  -2   2   5      508.08      511.46      7.87 o 
  -1   2   5     3349.15     3006.19     37.03 o 
   0   2   5      972.46      906.50     10.47 o 
   1   2   5     3458.58     3556.72     42.31 o 
   2   2   5      124.29      158.60      3.04 o 
   3   2   5     1555.08     1547.94     26.27 o 
   4   2   5      255.75      230.43      4.86 o 
   5   2   5       12.11       13.79      2.48 o 
   6   2   5      120.09      126.34      3.36 o 
   7   2   5      245.24      269.69      5.44 o 
   8   2   5       16.81       14.63      2.08 o 
   9   2   5       44.98       47.29      2.57 o 
  10   2   5      203.65      174.74      5.45 o 
 -10   3   5        1.41        1.72      1.45 o 
  -9   3   5       48.66       41.04      3.43 o 
  -8   3   5        1.13        3.43      2.02 o 
  -7   3   5       21.12       31.69      3.10 o 
  -6   3   5       70.01       71.88      4.03 o 
  -5   3   5      593.95      529.69     12.12 o 
  -4   3   5     1906.37     1923.22     28.91 o 
  -3   3   5       25.35       31.61      1.92 o 
  -2   3   5     1812.82     1824.30     27.47 o 
  -1   3   5     2203.92     2170.97     24.43 o 
   0   3   5      696.78      694.95      6.63 o 
   1   3   5      258.73      298.46      4.12 o 
   2   3   5      126.98      149.13      3.16 o 
   3   3   5      782.51      859.02     13.31 o 
   4   3   5      962.75      999.65     24.79 o 
   5   3   5      255.28      249.06      7.00 o 
   6   3   5       97.10       97.87      3.86 o 
   7   3   5        6.78        8.26      1.91 o 
   8   3   5       72.30       81.97      3.45 o 
   9   3   5       27.03       22.58      1.72 o 
 -10   4   5      131.96      134.38      7.48 o 
  -9   4   5        1.34        1.02      1.53 o 
  -8   4   5      905.44      877.12     13.48 o 
  -7   4   5     1380.64     1523.89     27.55 o 
  -6   4   5      435.15      418.95      8.63 o 
  -5   4   5      266.09      253.17      9.20 o 
  -4   4   5      339.69      322.06      7.99 o 
  -3   4   5      616.43      621.41      9.16 o 
  -2   4   5     1099.11     1165.43     13.84 o 
  -1   4   5      265.79      293.53      5.29 o 
   0   4   5      353.50      320.20      8.03 o 
   1   4   5     2964.94     2987.84     56.58 o 
   2   4   5       90.58       79.60      3.09 o 
   3   4   5      560.43      501.21      8.39 o 
   4   4   5     1144.51     1069.53     15.75 o 
   5   4   5     1375.58     1352.65     31.07 o 
   6   4   5      636.84      670.42     11.00 o 
   7   4   5       99.69      117.78      4.25 o 
   8   4   5      381.11      396.59      6.03 o 
   9   4   5        4.27        2.41      1.27 o 
  -9   5   5        2.46        2.92      1.59 o 
  -8   5   5       39.10       35.96      3.48 o 
  -7   5   5        4.27        2.20      2.11 o 
  -6   5   5      949.30     1063.51     24.49 o 
  -5   5   5      530.32      508.00     12.78 o 
  -4   5   5       52.62       49.97      4.16 o 
  -3   5   5      518.30      478.50      8.58 o 
  -2   5   5      621.35      653.69     11.51 o 
  -1   5   5     3197.72     3171.28     36.58 o 
   0   5   5      804.28      838.72     13.79 o 
   1   5   5      477.66      507.28      9.92 o 
   2   5   5      286.51      287.75      8.15 o 
   3   5   5       10.86       12.33      2.74 o 
   4   5   5      428.44      443.51     10.62 o 
   5   5   5      342.67      399.86      7.93 o 
   6   5   5       16.39       16.66      2.85 o 
   7   5   5       32.28       38.11      4.06 o 
   8   5   5       40.58       34.48      2.47 o 
   9   5   5       16.05       12.81      1.86 o 
  -9   6   5      226.18      230.60      6.81 o 
  -8   6   5       27.56       33.05      2.97 o 
  -7   6   5      102.73      101.40      5.12 o 
  -6   6   5       22.54       28.38      3.05 o 
  -5   6   5      396.59      419.34      8.38 o 
  -4   6   5       19.61       17.62      3.10 o 
  -3   6   5       22.94       26.95      2.88 o 
  -2   6   5      125.68      128.97      5.67 o 
  -1   6   5      121.07       92.98      5.36 o 
   0   6   5      294.68      291.68      8.04 o 
   1   6   5      544.43      568.56     10.09 o 
   2   6   5      259.91      226.52      7.36 o 
   3   6   5      476.63      435.68      7.06 o 
   4   6   5       97.47       89.77      3.97 o 
   5   6   5      785.49      775.34     17.81 o 
   6   6   5        4.81        2.55      1.90 o 
   7   6   5        3.17       -0.02      1.55 o 
   8   6   5       29.10       29.62      2.14 o 
  -8   7   5      102.15      108.24      3.78 o 
  -7   7   5       56.35       58.99      3.62 o 
  -6   7   5       93.86       88.48      4.05 o 
  -5   7   5      405.83      458.68     11.22 o 
  -4   7   5      449.08      521.30     14.18 o 
  -3   7   5      464.35      510.37     13.18 o 
  -2   7   5      698.69      721.85     16.03 o 
  -1   7   5       37.97       30.25      2.63 o 
   0   7   5      644.25      679.20      9.57 o 
   1   7   5      142.15      140.47      8.33 o 
   2   7   5       58.69       59.35      3.97 o 
   3   7   5       31.15       35.43      3.24 o 
   4   7   5      786.10      826.76     18.38 o 
   5   7   5       34.82       34.42      2.74 o 
   6   7   5      107.21      109.47      4.35 o 
   7   7   5       52.29       56.83      2.67 o 
  -7   8   5      104.64       94.52      4.12 o 
  -6   8   5       25.73       23.91      2.80 o 
  -5   8   5       67.46       80.02      4.89 o 
  -4   8   5        3.55        2.30      2.36 o 
  -3   8   5        3.85        4.33      2.04 o 
  -2   8   5       61.59       69.18      3.73 o 
  -1   8   5       20.30       27.23      2.56 o 
   0   8   5      218.43      252.98      5.84 o 
   1   8   5       32.12       35.34      3.18 o 
   2   8   5      423.20      452.83      8.76 o 
   3   8   5      111.26      108.31      4.67 o 
   4   8   5        0.11        0.14      1.73 o 
   5   8   5       73.69       81.90      4.07 o 
   6   8   5      203.51      193.02      7.48 o 
  -6   9   5       81.50       83.48      3.62 o 
  -5   9   5       26.10       31.39      2.83 o 
  -4   9   5      226.07      226.97      6.41 o 
  -3   9   5      162.25      149.75      5.18 o 
  -2   9   5      697.53      759.35     16.28 o 
  -1   9   5        3.78        4.37      1.92 o 
   0   9   5       25.28       26.18      2.83 o 
   1   9   5      138.74      138.85      5.34 o 
   2   9   5        6.19        5.59      1.79 o 
   3   9   5      164.53      172.62      4.84 o 
   4   9   5       13.13       14.51      1.84 o 
   5   9   5       77.46       76.36      2.97 o 
  -4  10   5        9.95        9.34      2.63 o 
  -3  10   5        7.93        8.67      1.93 o 
  -2  10   5       50.88       45.90      3.01 o 
  -1  10   5       65.51       61.02      3.43 o 
   0  10   5        0.92       -0.05      1.44 o 
   1  10   5       12.05       10.58      1.88 o 
   2  10   5        6.52        7.71      1.55 o 
   3  10   5       53.91       54.23      2.90 o 
   4  10   5       11.62        8.69      1.82 o 
 -10   0   6      555.25      541.17     12.50 o 
  -9   0   6        5.26        9.89      2.90 o 
  -8   0   6      315.36      294.49      8.98 o 
  -7   0   6     1012.79      930.34     48.91 o 
  -6   0   6      969.76      755.17     13.90 o 
  -5   0   6      164.94      162.68      6.05 o 
  -4   0   6     1786.08     1715.42     26.36 o 
  -3   0   6       27.82       32.26      2.20 o 
  -2   0   6      752.16      738.27     20.44 o 
  -1   0   6     9338.82     8251.35     47.57 o 
   0   0   6     3118.26     3158.99     30.92 o 
   1   0   6      531.86      547.67     12.73 o 
   2   0   6     4535.49     4493.59    135.66 o 
   3   0   6        8.05       12.25      2.05 o 
   4   0   6      746.94      809.42     25.97 o 
   5   0   6     7125.97     7061.75     63.21 o 
   6   0   6       92.94       94.27      4.72 o 
   7   0   6      374.27      438.01     13.17 o 
   8   0   6      985.42     1111.16     15.43 o 
   9   0   6       18.52       21.47      2.70 o 
  10   0   6      343.87      304.65     14.10 o 
 -10   1   6      329.20      308.71     10.34 o 
  -9   1   6       58.12       65.33      3.92 o 
  -8   1   6      293.00      306.00      6.42 o 
  -7   1   6      125.01      117.00      7.19 o 
  -6   1   6      176.40      170.84      5.98 o 
  -5   1   6      368.47      368.14      6.29 o 
  -4   1   6     1658.77     1653.33     19.49 o 
  -3   1   6     4023.74     4078.45     31.60 o 
  -2   1   6     1199.02     1084.10     15.35 o 
  -1   1   6     1029.83     1056.75      9.91 o 
   0   1   6     6659.96     6546.98     64.43 o 
   1   1   6       38.32       42.93      1.47 o 
   2   1   6      245.17      253.43      3.65 o 
   3   1   6      610.96      703.37     10.79 o 
   4   1   6     1413.58     1399.25     27.66 o 
   5   1   6      281.86      274.18      6.91 o 
   6   1   6      189.66      217.96      4.35 o 
   7   1   6      643.70      737.59     10.60 o 
   8   1   6      111.93      124.91      4.06 o 
   9   1   6      101.67       95.34      3.01 o 
  10   1   6       62.21       51.21      2.44 o 
 -10   2   6      290.27      266.18      7.34 o 
  -9   2   6      642.98      678.82     14.67 o 
  -8   2   6       10.11        8.34      2.25 o 
  -7   2   6      108.44       93.88      4.01 o 
  -6   2   6      439.78      400.28     11.37 o 
  -5   2   6      933.47      826.56     14.51 o 
  -4   2   6      265.37      248.08      6.16 o 
  -3   2   6      487.83      444.06      4.83 o 
  -2   2   6     2058.50     2029.48     24.79 o 
  -1   2   6        3.91        1.45      0.68 o 
   0   2   6     1579.79     1551.91     15.25 o 
   1   2   6      505.68      546.75      9.56 o 
   2   2   6     5152.14     5331.50     65.02 o 
   3   2   6       13.09       12.53      1.45 o 
   4   2   6      130.66      137.54      4.18 o 
   5   2   6        1.10        3.97      1.97 o 
   6   2   6      788.63      840.21     13.27 o 
   7   2   6      395.20      420.12      6.70 o 
   8   2   6       37.19       39.87      2.52 o 
   9   2   6       32.14       33.45      2.21 o 
  10   2   6       16.31       10.49      2.55 o 
 -10   3   6       70.76       71.55      3.27 o 
  -9   3   6       96.81      104.03      5.39 o 
  -8   3   6       55.35       51.80      4.30 o 
  -7   3   6      157.34      148.32      5.49 o 
  -6   3   6      190.00      174.78      5.67 o 
  -5   3   6     1571.40     1489.27     19.97 o 
  -4   3   6      121.58      105.96      4.02 o 
  -3   3   6     3689.41     3824.51     26.23 o 
  -2   3   6     5596.90     5544.02     56.86 o 
  -1   3   6      798.51      737.84     10.00 o 
   0   3   6      327.07      317.71      5.09 o 
   1   3   6      451.44      477.04      6.00 o 
   2   3   6      148.90      137.45      3.43 o 
   3   3   6      333.18      292.46      9.24 o 
   4   3   6      754.83      687.26     12.92 o 
   5   3   6       10.34        6.30      2.89 o 
   6   3   6      156.36      149.06      4.53 o 
   7   3   6        9.11       13.64      2.09 o 
   8   3   6      103.82      114.98      4.02 o 
   9   3   6      329.72      298.68      6.77 o 
 -10   4   6      159.73      154.17     21.18 o 
  -9   4   6        5.05        3.38      1.83 o 
  -8   4   6        4.56        3.71      1.93 o 
  -7   4   6      106.45      124.22      5.81 o 
  -6   4   6       48.93       43.56      3.69 o 
  -5   4   6       98.21       76.63      6.08 o 
  -4   4   6      241.38      216.57      5.99 o 
  -3   4   6       15.69        9.79      1.76 o 
  -2   4   6     1753.34     1905.44     46.72 o 
  -1   4   6        4.65        5.87      1.19 o 
   0   4   6     1226.71     1330.66     20.56 o 
   1   4   6      161.90      156.75      3.80 o 
   2   4   6      976.19      956.55     18.55 o 
   3   4   6        7.41        7.66      2.00 o 
   4   4   6        8.91       12.46      2.97 o 
   5   4   6      247.94      250.47      5.73 o 
   6   4   6       86.94       86.28      3.95 o 
   7   4   6      156.24      176.92      6.16 o 
   8   4   6       38.32       38.79      2.82 o 
   9   4   6       12.40        9.63      1.54 o 
  -9   5   6       73.96       79.02      5.74 o 
  -8   5   6        2.00        3.45      2.09 o 
  -7   5   6       44.11       41.40      3.85 o 
  -6   5   6       64.97       67.40      4.87 o 
  -5   5   6      188.15      172.59      5.64 o 
  -4   5   6      491.77      414.90      9.77 o 
  -3   5   6     2602.09     2397.68     32.02 o 
  -2   5   6      366.49      335.96      7.35 o 
  -1   5   6     3546.49     3400.10     39.28 o 
   0   5   6       50.42       55.00      3.18 o 
   1   5   6     1304.52     1279.26     35.87 o 
   2   5   6       73.19       68.79      3.92 o 
   3   5   6       43.55       42.75      3.88 o 
   4   5   6      107.04       86.90      3.23 o 
   5   5   6        0.71        2.01      1.93 o 
   6   5   6        1.35        3.81      3.75 o 
   7   5   6      147.11      149.81      5.29 o 
   8   5   6      493.74      492.76     13.14 o 
  -9   6   6       96.74       96.14      3.63 o 
  -8   6   6       11.18       11.63      2.20 o 
  -7   6   6      211.24      206.10      6.75 o 
  -6   6   6     1870.50     2037.58     17.82 o 
  -5   6   6        6.07        7.93      2.19 o 
  -4   6   6       10.69        8.98      2.89 o 
  -3   6   6      127.88      128.75      5.35 o 
  -2   6   6       14.52       11.17      2.83 o 
  -1   6   6      104.63      104.79      5.75 o 
   0   6   6      196.09      207.98      6.54 o 
   1   6   6      235.40      225.86      6.81 o 
   2   6   6      154.34      148.36      6.33 o 
   3   6   6     1026.85     1036.47     29.72 o 
   4   6   6       47.30       55.29      3.37 o 
   5   6   6       55.46       73.63      4.14 o 
   6   6   6       14.72        9.79      2.26 o 
   7   6   6       35.33       35.30      2.60 o 
   8   6   6       16.75       12.70      1.53 o 
  -8   7   6        3.37        2.91      1.39 o 
  -7   7   6       71.72       76.41      3.85 o 
  -6   7   6       15.30       14.39      2.28 o 
  -5   7   6       12.19       10.69      2.58 o 
  -4   7   6      321.33      342.12     10.54 o 
  -3   7   6      398.33      412.00     10.43 o 
  -2   7   6       16.93       17.78      2.52 o 
  -1   7   6        0.56        2.20      1.70 o 
   0   7   6      591.88      632.94      8.60 o 
   1   7   6        3.66        2.91      1.95 o 
   2   7   6      800.58      847.51     23.86 o 
   3   7   6       23.03       18.38      2.63 o 
   4   7   6       79.66       89.74      4.16 o 
   5   7   6       70.05       71.81      3.45 o 
   6   7   6      294.20      326.40      6.85 o 
   7   7   6        0.57        2.07      1.28 o 
  -7   8   6       62.80       73.56      5.42 o 
  -6   8   6       13.39       11.03      2.01 o 
  -5   8   6       66.35       74.36      4.62 o 
  -4   8   6       45.38       46.23      4.25 o 
  -3   8   6        3.31        3.58      2.29 o 
  -2   8   6      226.94      226.72      6.14 o 
  -1   8   6        9.73        6.95      1.87 o 
   0   8   6      125.42      118.14      4.23 o 
   1   8   6       85.86       87.73      4.43 o 
   2   8   6        1.34        2.94      1.94 o 
   3   8   6       37.10       44.72      3.40 o 
   4   8   6      461.52      503.69     11.16 o 
   5   8   6       89.97       84.40      4.35 o 
   6   8   6      609.93      547.12     14.15 o 
  -6   9   6        0.12        0.11      1.57 o 
  -5   9   6      172.59      176.78      5.29 o 
  -4   9   6       99.98      102.80      4.56 o 
  -3   9   6      253.50      259.59      8.52 o 
  -2   9   6       46.23       50.49      3.08 o 
  -1   9   6       10.81       11.54      2.10 o 
   0   9   6      114.39      113.11      4.18 o 
   1   9   6        0.96        1.20      1.91 o 
   2   9   6       11.49       16.65      2.20 o 
   3   9   6      102.02       84.85      3.61 o 
   4   9   6      102.51       92.88      3.38 o 
   5   9   6      187.36      157.52      4.12 o 
  -4  10   6       23.48       18.73      2.90 o 
  -3  10   6        1.22        1.06      1.49 o 
  -2  10   6        4.98        5.71      1.60 o 
  -1  10   6        1.95        0.48      1.45 o 
   0  10   6        6.85        7.29      1.73 o 
   1  10   6       26.38       25.90      2.41 o 
   2  10   6      141.49      122.15      3.48 o 
   3  10   6       10.70       10.64      1.61 o 
 -10   1   7        8.47        9.15      1.89 o 
  -9   1   7       53.46       55.25      3.55 o 
  -8   1   7       67.10       70.21      3.79 o 
  -7   1   7      422.29      428.82     14.33 o 
  -6   1   7      553.37      445.85     12.54 o 
  -5   1   7      738.78      647.89     10.41 o 
  -4   1   7     2695.38     2746.58     42.02 o 
  -3   1   7     1458.61     1429.14     18.30 o 
  -2   1   7     1655.20     1661.93     12.53 o 
  -1   1   7     4615.88     4658.71     56.49 o 
   0   1   7     4221.34     4199.92     55.58 o 
   1   1   7       63.70       71.73      1.81 o 
   2   1   7        8.68        9.00      0.99 o 
   3   1   7      141.60      144.50      4.19 o 
   4   1   7        4.31        7.96      1.80 o 
   5   1   7      526.23      488.17     17.35 o 
   6   1   7      339.63      337.07      7.46 o 
   7   1   7       90.03       95.25      3.87 o 
   8   1   7      119.56      122.66      3.92 o 
   9   1   7       46.49       49.52      2.31 o 
 -10   2   7       22.79       24.34      2.67 o 
  -9   2   7      127.76      120.56      4.67 o 
  -8   2   7        2.24        2.96      1.94 o 
  -7   2   7      212.39      195.81      8.03 o 
  -6   2   7      383.10      344.93     10.38 o 
  -5   2   7     2060.14     1884.31     76.68 o 
  -4   2   7       67.05       56.39      2.94 o 
  -3   2   7     1397.54     1497.30     15.88 o 
  -2   2   7       63.76       80.95      2.56 o 
  -1   2   7      275.81      243.59      4.64 o 
   0   2   7      131.65      133.67      3.05 o 
   1   2   7     1932.46     1974.01     28.65 o 
   2   2   7      321.11      326.68      5.19 o 
   3   2   7     1686.66     1809.15     60.49 o 
   4   2   7     2438.90     2425.21     30.27 o 
   5   2   7        4.41        3.58      2.09 o 
   6   2   7     1401.78     1631.37     22.26 o 
   7   2   7      307.53      355.28      6.52 o 
   8   2   7       19.51       17.12      1.90 o 
   9   2   7      189.10      182.60      4.78 o 
 -10   3   7        0.76        1.04      1.39 o 
  -9   3   7       64.89       64.26      4.36 o 
  -8   3   7      124.83      117.22      5.72 o 
  -7   3   7       21.65       25.48      3.00 o 
  -6   3   7       39.20       36.51      2.56 o 
  -5   3   7      236.94      258.22      7.93 o 
  -4   3   7      204.88      171.31      5.45 o 
  -3   3   7     2339.56     2521.03     36.91 o 
  -2   3   7     5055.12     5133.63     62.40 o 
  -1   3   7      173.15      181.14      4.03 o 
   0   3   7       21.45       14.50      1.27 o 
   1   3   7       44.58       40.98      2.23 o 
   2   3   7      701.99      734.27     13.04 o 
   3   3   7       12.34       12.17      1.79 o 
   4   3   7      131.54      129.71      5.58 o 
   5   3   7       84.26       87.23      3.77 o 
   6   3   7       50.52       62.27      3.82 o 
   7   3   7      488.45      531.10     11.67 o 
   8   3   7       53.46       53.74      2.93 o 
   9   3   7       34.17       33.63      2.38 o 
 -10   4   7       63.34       51.60      5.13 o 
  -9   4   7      294.98      278.53     14.96 o 
  -8   4   7      888.57      965.32     12.71 o 
  -7   4   7      120.66      125.87      5.22 o 
  -6   4   7        4.88        3.14      2.12 o 
  -5   4   7      961.50      893.69     17.26 o 
  -4   4   7      894.55      805.34     20.24 o 
  -3   4   7       36.68       34.62      2.54 o 
  -2   4   7        2.35        2.00      1.40 o 
  -1   4   7      135.85      162.55      4.51 o 
   0   4   7      316.25      342.63      6.46 o 
   1   4   7       82.24       80.59      3.09 o 
   2   4   7      682.12      657.28     12.08 o 
   3   4   7     1238.87     1226.22     25.30 o 
   4   4   7      217.97      201.27      8.07 o 
   5   4   7        5.86        9.16      1.95 o 
   6   4   7      196.25      198.20      5.41 o 
   7   4   7      235.66      256.45      6.10 o 
   8   4   7       33.70       32.76      3.12 o 
   9   4   7       11.60        8.19      1.42 o 
  -9   5   7      131.29      137.60     11.05 o 
  -8   5   7        7.83        7.76      2.01 o 
  -7   5   7        2.17        2.45      1.91 o 
  -6   5   7        6.39        5.03      2.11 o 
  -5   5   7        0.43        1.47      1.86 o 
  -4   5   7       50.37       43.70      4.36 o 
  -3   5   7       57.53       47.75      3.23 o 
  -2   5   7       68.12       68.14      3.88 o 
  -1   5   7      557.06      565.38     12.85 o 
   0   5   7      100.39      116.18      4.35 o 
   1   5   7      238.61      236.63      5.44 o 
   2   5   7      201.20      204.97      6.40 o 
   3   5   7        8.61        6.82      2.54 o 
   4   5   7      217.91      213.89      5.36 o 
   5   5   7      343.43      385.53      7.81 o 
   6   5   7      151.27      170.56      7.47 o 
   7   5   7       21.57       22.07      2.79 o 
   8   5   7        1.83        3.47      1.66 o 
  -9   6   7      161.84      175.22     11.11 o 
  -8   6   7      224.94      223.78      6.02 o 
  -7   6   7       61.03       66.53      4.33 o 
  -6   6   7       38.24       45.91      3.48 o 
  -5   6   7       61.51       58.05      3.73 o 
  -4   6   7      102.35       90.16      5.53 o 
  -3   6   7       72.95       58.24      3.54 o 
  -2   6   7       41.69       42.56      5.09 o 
  -1   6   7      459.68      464.59     10.90 o 
   0   6   7       81.35       79.33      5.09 o 
   1   6   7       61.33       78.34      4.75 o 
   2   6   7       19.03       14.18      1.89 o 
   3   6   7       30.34       43.64      3.34 o 
   4   6   7       37.65       43.01      3.38 o 
   5   6   7      241.86      234.63      7.24 o 
   6   6   7      443.64      435.73      9.76 o 
   7   6   7      678.78      652.16     14.16 o 
   8   6   7        7.14        8.38      1.58 o 
  -8   7   7      110.42      106.52      3.45 o 
  -7   7   7      136.61      135.27      4.87 o 
  -6   7   7       12.78       15.90      2.34 o 
  -5   7   7       31.07       44.04      4.52 o 
  -4   7   7      975.50     1065.34     16.99 o 
  -3   7   7      455.86      511.90     11.42 o 
  -2   7   7      935.07     1050.24     15.12 o 
  -1   7   7      470.03      508.58      8.98 o 
   0   7   7     1187.95     1261.84     11.46 o 
   1   7   7      158.12      178.06      6.03 o 
   2   7   7      111.10      129.26      5.34 o 
   3   7   7       64.03       72.30      4.22 o 
   4   7   7        1.61        1.33      1.91 o 
   5   7   7      272.85      306.30      6.85 o 
   6   7   7       55.49       61.29      3.34 o 
   7   7   7       37.90       48.72      2.34 o 
  -7   8   7        9.62       10.57      2.27 o 
  -6   8   7        1.36        0.28      1.63 o 
  -5   8   7      201.72      211.76      6.88 o 
  -4   8   7       40.70       48.93      4.38 o 
  -3   8   7        5.84        6.34      2.54 o 
  -2   8   7       84.31       90.34      4.12 o 
  -1   8   7       15.36       18.90      2.29 o 
   0   8   7       37.91       33.06      2.78 o 
   1   8   7       48.69       54.47      3.62 o 
   2   8   7       26.00       22.64      2.73 o 
   3   8   7       67.61       63.63      3.78 o 
   4   8   7       44.96       46.76      3.15 o 
   5   8   7        3.61        1.93      1.60 o 
   6   8   7       40.98       43.00      2.81 o 
  -6   9   7        2.89        4.83      1.86 o 
  -5   9   7       70.13       68.13      3.43 o 
  -4   9   7      487.35      486.96     11.24 o 
  -3   9   7       33.65       33.32      3.85 o 
  -2   9   7      341.28      361.13      6.88 o 
  -1   9   7      482.99      508.27      9.36 o 
   0   9   7      405.95      394.89      8.90 o 
   1   9   7        0.48        1.13      1.76 o 
   2   9   7      164.01      157.98      5.61 o 
   3   9   7      438.61      439.26      7.60 o 
   4   9   7        0.02        0.56      1.19 o 
   5   9   7      145.36      133.67      7.45 o 
  -4  10   7       48.10       40.34      3.52 o 
  -3  10   7        4.25        4.36      1.51 o 
  -2  10   7        1.91        3.56      2.23 o 
  -1  10   7       74.53       60.39      3.08 o 
   0  10   7       15.66       13.84      1.85 o 
   1  10   7        0.53        0.82      1.28 o 
   2  10   7      194.68      205.48      4.46 o 
   3  10   7       55.12       51.54      2.46 o 
 -10   0   8       82.61       85.93      5.45 o 
  -9   0   8       50.06       49.20      5.57 o 
  -8   0   8        9.49       11.18      4.06 o 
  -7   0   8        5.76        4.42      3.60 o 
  -6   0   8     1848.04     1480.16     34.13 o 
  -5   0   8        1.89        4.83      3.16 o 
  -4   0   8     2918.39     2812.82     39.40 o 
  -3   0   8      609.52      706.91     24.39 o 
  -2   0   8     2853.64     3033.03     52.85 o 
  -1   0   8      276.28      263.74      4.53 o 
   0   0   8     5654.13     5461.80     74.09 o 
   1   0   8       55.11       63.00      2.69 o 
   2   0   8     2319.37     2377.73     37.45 o 
   3   0   8     3261.79     3317.57     73.22 o 
   4   0   8     1685.69     1818.49     42.77 o 
   5   0   8     4043.50     4149.37     70.43 o 
   6   0   8      122.49      146.58      6.50 o 
   7   0   8      613.27      719.74     19.59 o 
   8   0   8      719.66      776.14     14.92 o 
   9   0   8        2.29        5.01      1.97 o 
 -10   1   8      183.28      166.50      4.84 o 
  -9   1   8      238.79      226.10      7.49 o 
  -8   1   8       58.45       50.73      3.33 o 
  -7   1   8     1102.70     1181.94     23.51 o 
  -6   1   8      391.47      328.95      8.71 o 
  -5   1   8        0.83        3.36      1.74 o 
  -4   1   8     1134.95     1172.24     11.03 o 
  -3   1   8     1005.23     1126.76     13.90 o 
  -2   1   8     3986.58     4230.38     49.51 o 
  -1   1   8       60.42       64.88      2.34 o 
   0   1   8     1848.86     1949.09     19.05 o 
   1   1   8     2253.76     2282.54     20.83 o 
   2   1   8      221.72      224.92      5.21 o 
   3   1   8      206.79      228.38      4.65 o 
   4   1   8      493.01      523.36     10.61 o 
   5   1   8      425.61      426.69      9.98 o 
   6   1   8       75.27       85.39      3.36 o 
   7   1   8      230.07      278.39      5.86 o 
   8   1   8        1.46        0.84      1.39 o 
   9   1   8       73.96       73.90      2.54 o 
 -10   2   8      364.52      322.79      7.39 o 
  -9   2   8        4.10        1.57      1.71 o 
  -8   2   8      112.40      114.29      5.29 o 
  -7   2   8      396.63      402.94      8.53 o 
  -6   2   8      427.50      405.65      9.88 o 
  -5   2   8      115.75       94.01      5.86 o 
  -4   2   8      154.61      170.48      4.37 o 
  -3   2   8     1767.31     1740.30     27.54 o 
  -2   2   8       22.01       25.29      1.70 o 
  -1   2   8      140.76      146.40      2.94 o 
   0   2   8       23.98       22.89      1.24 o 
   1   2   8       23.31       22.43      1.41 o 
   2   2   8     1858.41     1899.01     34.06 o 
   3   2   8      128.86      118.71      3.87 o 
   4   2   8     1338.39     1249.68     45.72 o 
   5   2   8        1.54        3.20      2.45 o 
   6   2   8      314.51      356.97      6.40 o 
   7   2   8       24.32       23.91      2.35 o 
   8   2   8       54.82       52.13      2.51 o 
   9   2   8       10.09        8.73      1.48 o 
 -10   3   8       95.21       86.58      3.91 o 
  -9   3   8      154.34      164.21      5.41 o 
  -8   3   8      324.02      336.01      8.91 o 
  -7   3   8       22.46       30.29      3.15 o 
  -6   3   8       25.10       19.52      2.48 o 
  -5   3   8      148.58      135.04      6.36 o 
  -4   3   8      196.88      186.62      5.78 o 
  -3   3   8     2060.44     2074.03     37.34 o 
  -2   3   8      392.56      356.68      7.15 o 
  -1   3   8      305.31      293.17      4.51 o 
   0   3   8      930.50      869.79     17.21 o 
   1   3   8     3570.64     3623.86     49.02 o 
   2   3   8      397.09      400.23     15.85 o 
   3   3   8       89.06       91.11      4.23 o 
   4   3   8       58.05       66.18      4.43 o 
   5   3   8      143.92      145.89      4.70 o 
   6   3   8      994.29     1160.65     19.19 o 
   7   3   8      287.96      306.01      6.77 o 
   8   3   8      180.07      187.44      5.10 o 
   9   3   8       96.06       87.52      3.19 o 
  -9   4   8        6.42        4.84      1.85 o 
  -8   4   8        0.10        0.91      1.81 o 
  -7   4   8      273.48      245.38      6.91 o 
  -6   4   8       11.34       17.24      2.46 o 
  -5   4   8      442.67      411.13      7.77 o 
  -4   4   8      910.96      989.25     13.66 o 
  -3   4   8      201.92      187.77      5.02 o 
  -2   4   8        9.28        7.24      1.82 o 
  -1   4   8       17.82       16.63      1.68 o 
   0   4   8       33.85       35.97      2.51 o 
   1   4   8       64.66       61.26      2.95 o 
   2   4   8       29.95       33.32      2.79 o 
   3   4   8      273.81      275.59      7.01 o 
   4   4   8        0.20        0.93      2.65 o 
   5   4   8      272.19      286.22      7.61 o 
   6   4   8        9.75       12.94      2.02 o 
   7   4   8        3.16        7.62      2.19 o 
   8   4   8      189.53      180.44      6.01 o 
   9   4   8       88.25       67.83      2.88 o 
  -9   5   8      116.66      125.31      5.67 o 
  -8   5   8       82.32       92.06      4.07 o 
  -7   5   8       34.41       29.65      3.03 o 
  -6   5   8      412.50      401.15      8.23 o 
  -5   5   8        0.62        2.32      1.96 o 
  -4   5   8        1.26        3.34      1.80 o 
  -3   5   8     1813.37     1676.96     22.99 o 
  -2   5   8      157.74      150.29      5.51 o 
  -1   5   8      976.29      946.94     25.90 o 
   0   5   8     2976.96     2867.96     29.88 o 
   1   5   8      438.14      419.73      7.25 o 
   2   5   8        1.62        1.67      2.11 o 
   3   5   8      704.79      612.46     17.59 o 
   4   5   8      179.90      184.18      5.85 o 
   5   5   8        5.14        4.34      1.86 o 
   6   5   8      148.81      168.40      5.77 o 
   7   5   8      188.18      208.65      5.69 o 
   8   5   8      268.66      263.00     12.04 o 
  -8   6   8        2.78        0.94      1.63 o 
  -7   6   8      297.77      320.21      8.04 o 
  -6   6   8       92.48       98.08      4.46 o 
  -5   6   8       26.98       27.16      2.99 o 
  -4   6   8      319.11      298.13     10.98 o 
  -3   6   8      279.95      289.90      8.93 o 
  -2   6   8       58.23       57.64      3.26 o 
  -1   6   8       90.39       88.06      5.79 o 
   0   6   8       55.12       69.45      4.89 o 
   1   6   8      301.28      328.02      6.60 o 
   2   6   8      460.61      435.49      8.68 o 
   3   6   8        7.03        9.23      1.90 o 
   4   6   8       28.35       38.00      3.15 o 
   5   6   8      120.40      136.75      5.08 o 
   6   6   8       30.10       30.90      3.28 o 
   7   6   8      148.35      144.00      4.55 o 
   8   6   8        0.18        0.20      1.19 o 
  -8   7   8       39.07       35.93      3.22 o 
  -7   7   8        7.52        5.86      1.82 o 
  -6   7   8      151.58      157.19      5.24 o 
  -5   7   8      178.55      191.90      7.41 o 
  -4   7   8       34.55       30.87      3.98 o 
  -3   7   8      630.97      691.46     12.03 o 
  -2   7   8       37.75       42.22      3.68 o 
  -1   7   8       47.52       46.80      3.08 o 
   0   7   8        8.75        6.94      2.00 o 
   1   7   8      428.45      433.77      7.98 o 
   2   7   8       80.93       83.87      4.04 o 
   3   7   8      541.59      563.62     18.34 o 
   4   7   8        0.09        2.30      1.69 o 
   5   7   8      227.28      210.57      5.43 o 
   6   7   8        0.05        1.18      1.50 o 
   7   7   8      111.56       91.63      3.10 o 
  -7   8   8       78.24       86.36      4.33 o 
  -6   8   8        4.60        4.07      1.89 o 
  -5   8   8       98.15      101.16      4.94 o 
  -4   8   8       97.67      115.27      5.77 o 
  -3   8   8      152.90      156.73      6.29 o 
  -2   8   8       67.06       77.62      4.28 o 
  -1   8   8        4.73        4.87      1.90 o 
   0   8   8        6.33        7.34      2.01 o 
   1   8   8      621.10      696.84     16.26 o 
   2   8   8        2.28        5.15      2.04 o 
   3   8   8       31.65       37.93      3.10 o 
   4   8   8      586.47      660.27     10.28 o 
   5   8   8       93.31       91.31      3.77 o 
   6   8   8      545.28      528.98     14.71 o 
  -5   9   8       33.58       27.93      2.39 o 
  -4   9   8       42.24       44.30      3.24 o 
  -3   9   8       91.55      104.72      5.95 o 
  -2   9   8      163.62      199.29      6.15 o 
  -1   9   8      402.71      394.00     10.14 o 
   0   9   8      149.83      153.93      4.40 o 
   1   9   8      228.24      229.52      8.11 o 
   2   9   8      332.39      351.86      7.57 o 
   3   9   8       28.78       28.89      2.30 o 
   4   9   8       33.99       28.92      2.21 o 
   5   9   8      102.47       97.90      3.72 o 
  -4  10   8        8.44        5.56      2.17 o 
  -3  10   8        7.37        5.40      1.51 o 
  -2  10   8       21.95       17.14      2.22 o 
  -1  10   8        0.45        0.21      1.80 o 
   0  10   8        8.32       10.11      1.70 o 
   1  10   8        5.36        5.27      1.40 o 
   2  10   8       28.49       20.28      1.71 o 
   3  10   8       35.67       30.20      2.55 o 
 -10   1   9      358.39      327.12      7.66 o 
  -9   1   9       57.74       59.58      3.58 o 
  -8   1   9      265.32      251.49      6.19 o 
  -7   1   9      313.48      333.15     10.08 o 
  -6   1   9      826.11      759.31     21.06 o 
  -5   1   9       81.57       74.02      4.11 o 
  -4   1   9       37.58       30.76      2.16 o 
  -3   1   9       76.13       63.81      2.49 o 
  -2   1   9     1467.90     1404.62     13.26 o 
  -1   1   9     4471.55     4565.05     60.99 o 
   0   1   9      950.12      889.33      9.64 o 
   1   1   9        9.11        7.19      1.06 o 
   2   1   9     5883.20     5744.84    114.45 o 
   3   1   9      238.24      225.77      5.33 o 
   4   1   9      547.58      583.83     10.28 o 
   5   1   9      363.72      339.80      9.49 o 
   6   1   9        2.44        5.76      1.77 o 
   7   1   9        4.82        6.89      1.83 o 
   8   1   9      335.46      336.61      5.64 o 
   9   1   9      304.66      281.10      4.40 o 
 -10   2   9       77.80       69.03      4.54 o 
  -9   2   9      256.86      268.03     10.17 o 
  -8   2   9      182.09      196.13      6.27 o 
  -7   2   9      271.98      257.07      6.98 o 
  -6   2   9        5.65        5.72      1.80 o 
  -5   2   9      167.34      151.97      6.09 o 
  -4   2   9      290.44      260.52      5.49 o 
  -3   2   9     3061.65     3455.27     29.83 o 
  -2   2   9        1.08        0.37      1.08 o 
  -1   2   9       75.24       73.44      2.35 o 
   0   2   9      172.43      182.50      3.32 o 
   1   2   9      966.31      988.73     15.12 o 
   2   2   9      433.85      414.67      9.07 o 
   3   2   9      308.37      276.32      7.78 o 
   4   2   9      475.14      461.62     14.39 o 
   5   2   9      443.13      439.71      8.73 o 
   6   2   9      941.92     1091.46     10.84 o 
   7   2   9       50.66       49.83      2.95 o 
   8   2   9        9.72        9.62      1.67 o 
   9   2   9       31.36       28.82      2.16 o 
 -10   3   9       24.43       22.06      3.00 o 
  -9   3   9      321.51      338.41      7.31 o 
  -8   3   9      444.19      461.16      9.14 o 
  -7   3   9       91.80       87.38      4.58 o 
  -6   3   9      337.16      355.02      8.18 o 
  -5   3   9        3.53        7.34      2.93 o 
  -4   3   9       52.11       53.34      3.77 o 
  -3   3   9       45.50       33.71      2.44 o 
  -2   3   9      965.86     1021.43     14.95 o 
  -1   3   9      328.55      358.09      5.79 o 
   0   3   9      220.50      236.86      7.00 o 
   1   3   9      509.82      466.99      7.33 o 
   2   3   9       33.67       55.37      3.09 o 
   3   3   9       34.81       35.88      2.96 o 
   4   3   9       15.58        8.73      2.84 o 
   5   3   9        7.77        5.42      1.91 o 
   6   3   9      420.62      422.11      7.58 o 
   7   3   9       69.65       85.66      3.96 o 
   8   3   9       38.49       46.66      2.60 o 
   9   3   9       87.85       78.78      2.79 o 
  -9   4   9      298.62      271.63     10.00 o 
  -8   4   9       39.49       37.31      3.38 o 
  -7   4   9       17.80       23.73      2.68 o 
  -6   4   9      568.92      559.36      9.25 o 
  -5   4   9      805.26      802.59     12.71 o 
  -4   4   9       92.18       62.67      4.30 o 
  -3   4   9      193.30      221.18      6.62 o 
  -2   4   9      353.05      300.66      6.25 o 
  -1   4   9        9.26       11.71      1.91 o 
   0   4   9        0.15        1.03      1.48 o 
   1   4   9       13.74       14.33      1.88 o 
   2   4   9      428.13      367.63      7.68 o 
   3   4   9       16.56       24.48      3.07 o 
   4   4   9        2.72        3.31      1.47 o 
   5   4   9      927.51     1045.68     14.23 o 
   6   4   9      342.96      416.57      9.51 o 
   7   4   9      694.33      747.02      8.96 o 
   8   4   9       14.61       15.57      2.39 o 
  -9   5   9      116.43      101.44      4.17 o 
  -8   5   9       37.12       39.85      4.05 o 
  -7   5   9       58.86       46.16      3.43 o 
  -6   5   9       39.37       49.99      3.06 o 
  -5   5   9       50.24       44.54      3.50 o 
  -4   5   9      121.28      142.65      4.35 o 
  -3   5   9      334.04      330.95      8.61 o 
  -2   5   9      147.20      171.12      6.37 o 
  -1   5   9      259.00      240.59      7.10 o 
   0   5   9      136.85      123.55      4.91 o 
   1   5   9        2.22        0.64      1.90 o 
   2   5   9      324.89      334.99      7.48 o 
   3   5   9        6.08        6.65      1.76 o 
   4   5   9      144.16      154.08      4.98 o 
   5   5   9      267.28      250.37      6.59 o 
   6   5   9      323.95      312.51      7.12 o 
   7   5   9      353.91      322.49     19.05 o 
   8   5   9      251.96      229.56     10.15 o 
  -8   6   9      167.24      158.02      5.18 o 
  -7   6   9       90.92       97.74      4.82 o 
  -6   6   9      301.78      305.29      6.91 o 
  -5   6   9        1.81        1.72      1.97 o 
  -4   6   9        1.96        2.80      2.32 o 
  -3   6   9       10.55       10.40      2.47 o 
  -2   6   9       34.60       27.43      2.59 o 
  -1   6   9      157.59      145.88      4.10 o 
   0   6   9       34.94       39.46      2.76 o 
   1   6   9        0.41        3.68      1.72 o 
   2   6   9      108.11      111.49      4.24 o 
   3   6   9       46.41       56.84      3.16 o 
   4   6   9       27.44       23.87      2.48 o 
   5   6   9      615.42      653.99     12.36 o 
   6   6   9        7.19        4.50      1.92 o 
   7   6   9       20.24       29.09      2.06 o 
  -8   7   9      303.42      301.97     10.37 o 
  -7   7   9       10.12       10.60      1.97 o 
  -6   7   9        0.05        1.07      1.73 o 
  -5   7   9       30.49       23.32      3.40 o 
  -4   7   9       57.75       63.74      4.42 o 
  -3   7   9      135.51      154.17      5.81 o 
  -2   7   9      729.81      855.01     12.44 o 
  -1   7   9      541.66      604.40     14.25 o 
   0   7   9      283.19      308.42      6.74 o 
   1   7   9     2218.02     2428.52     77.84 o 
   2   7   9      566.85      617.73     10.76 o 
   3   7   9        8.71        6.78      2.09 o 
   4   7   9        4.17        9.21      2.03 o 
   5   7   9       25.78       27.59      2.53 o 
   6   7   9      158.12      180.61      6.38 o 
   7   7   9      117.11      113.13      4.39 o 
  -7   8   9       38.50       48.83      3.35 o 
  -6   8   9       23.67       23.21      2.53 o 
  -5   8   9       61.40       60.84      3.93 o 
  -4   8   9      135.38      149.02      6.27 o 
  -3   8   9      129.38      144.36      5.23 o 
  -2   8   9      145.77      158.42      5.70 o 
  -1   8   9       30.86       36.44      3.16 o 
   0   8   9       18.93       21.26      2.50 o 
   1   8   9        0.85       -0.37      1.53 o 
   2   8   9      331.75      330.26      6.48 o 
   3   8   9       73.97       85.77      4.18 o 
   4   8   9       57.19       61.37      3.55 o 
   5   8   9        0.03        0.57      1.42 o 
   6   8   9        0.06        0.61      1.23 o 
  -5   9   9       30.76       31.48      2.52 o 
  -4   9   9        0.44       -0.94      1.53 o 
  -3   9   9        7.20        8.43      2.42 o 
  -2   9   9      918.55     1050.17     12.81 o 
  -1   9   9       20.52       21.80      2.20 o 
   0   9   9      142.12      146.69      4.15 o 
   1   9   9        0.55        2.49      1.75 o 
   2   9   9      212.76      219.04      7.02 o 
   3   9   9       78.50       70.91      2.92 o 
   4   9   9       13.38       10.83      1.57 o 
  -3  10   9        1.55        2.77      1.53 o 
  -2  10   9       10.94        9.35      1.61 o 
  -1  10   9        3.84        5.17      2.02 o 
   0  10   9        1.98        2.73      1.40 o 
   1  10   9       66.07       55.83      2.61 o 
   2  10   9       94.33       89.04      2.66 o 
 -10   0  10       24.13       19.16      3.03 o 
  -9   0  10      308.26      290.72     10.35 o 
  -8   0  10     2311.24     2288.31     31.00 o 
  -7   0  10     2297.10     2381.39     46.49 o 
  -6   0  10      417.42      399.66     10.26 o 
  -5   0  10     1029.59      897.34     17.81 o 
  -4   0  10      197.40      178.43      7.20 o 
  -3   0  10      189.51      196.93      7.45 o 
  -2   0  10     5927.56     6125.12    165.95 o 
  -1   0  10       21.51       22.40      2.36 o 
   0   0  10       38.55       50.56      2.60 o 
   1   0  10     1106.03     1086.06     17.07 o 
   2   0  10      977.77      826.29     22.85 o 
   3   0  10        6.88        1.63      1.94 o 
   4   0  10     1099.22     1057.63     20.87 o 
   5   0  10       11.65       14.13      3.00 o 
   6   0  10      374.61      393.24     12.14 o 
   7   0  10      526.50      618.42     13.62 o 
   8   0  10        4.68        1.98      1.88 o 
   9   0  10       56.87       49.40      2.79 o 
 -10   1  10        0.54        0.99      1.49 o 
  -9   1  10       33.66       40.56      3.05 o 
  -8   1  10       77.71       82.90      4.36 o 
  -7   1  10       18.80       22.44      2.80 o 
  -6   1  10      294.17      272.64      6.21 o 
  -5   1  10      620.87      584.77     11.73 o 
  -4   1  10       13.75        7.60      1.68 o 
  -3   1  10       25.55       24.17      1.88 o 
  -2   1  10      444.51      555.84      7.30 o 
  -1   1  10      879.30     1051.27     12.95 o 
   0   1  10      150.27      117.08      2.35 o 
   1   1  10      314.86      310.10      8.37 o 
   2   1  10        4.43        6.65      1.35 o 
   3   1  10     1144.02     1123.57     41.24 o 
   4   1  10      488.06      465.07     13.59 o 
   5   1  10      560.99      632.26      8.45 o 
   6   1  10      208.22      187.23      4.90 o 
   7   1  10       27.98       29.18      2.63 o 
   8   1  10        1.38        1.89      1.39 o 
   9   1  10        4.91        3.31      1.22 o 
 -10   2  10       12.56       12.72      2.65 o 
  -9   2  10       87.22       85.50      3.78 o 
  -8   2  10      269.22      299.97      7.29 o 
  -7   2  10       85.95       76.19      4.94 o 
  -6   2  10       22.54       22.98      2.89 o 
  -5   2  10        0.95        1.83      2.33 o 
  -4   2  10     1400.91     1363.67     16.50 o 
  -3   2  10       60.72       56.89      2.89 o 
  -2   2  10     1289.19     1368.55     30.41 o 
  -1   2  10       11.59       15.58      1.47 o 
   0   2  10       14.73       19.45      1.66 o 
   1   2  10      196.35      196.99      4.10 o 
   2   2  10      252.04      196.42      7.01 o 
   3   2  10      853.02      848.99     21.19 o 
   4   2  10       14.54        8.21      2.49 o 
   5   2  10       64.25       64.12      4.04 o 
   6   2  10      217.79      264.28      5.69 o 
   7   2  10      251.79      287.75      5.60 o 
   8   2  10      415.51      420.89      8.48 o 
   9   2  10       49.12       39.66      2.27 o 
 -10   3  10      515.17      484.12      9.48 o 
  -9   3  10      272.78      292.74      6.75 o 
  -8   3  10      342.24      349.40     10.09 o 
  -7   3  10      303.80      284.26      7.46 o 
  -6   3  10      118.25      121.27      5.94 o 
  -5   3  10      131.12      110.85      6.12 o 
  -4   3  10      161.06      146.67      5.33 o 
  -3   3  10     1295.39     1302.67     29.46 o 
  -2   3  10      808.05      821.98     12.53 o 
  -1   3  10     3267.19     3349.18     28.10 o 
   0   3  10      769.64      762.66     12.23 o 
   1   3  10     3097.76     3006.87     45.67 o 
   2   3  10       72.01       99.22      3.99 o 
   3   3  10     1469.15     1322.34     16.20 o 
   4   3  10       80.05       73.43      4.07 o 
   5   3  10      171.36      181.07      5.18 o 
   6   3  10      133.12      135.42      5.00 o 
   7   3  10      281.51      283.08      6.21 o 
   8   3  10       89.46       92.07      3.57 o 
   9   3  10      196.63      164.14     10.84 o 
  -9   4  10       65.75       66.36      3.29 o 
  -8   4  10      108.73      113.32      5.12 o 
  -7   4  10       17.99       23.16      2.73 o 
  -6   4  10      242.69      227.98      5.75 o 
  -5   4  10       71.22       80.21      3.72 o 
  -4   4  10       61.21       60.97      4.53 o 
  -3   4  10      132.53      120.83      4.95 o 
  -2   4  10        5.73        8.44      1.96 o 
  -1   4  10      484.99      398.02     12.33 o 
   0   4  10      751.45      784.83      9.87 o 
   1   4  10       38.21       40.52      2.93 o 
   2   4  10       81.22       67.89      4.41 o 
   3   4  10        2.33        3.93      2.41 o 
   4   4  10        0.24        0.65      1.57 o 
   5   4  10      193.57      170.61      4.56 o 
   6   4  10       96.41       91.38      3.74 o 
   7   4  10        2.30        6.69      2.26 o 
   8   4  10       17.83       14.36      1.75 o 
  -9   5  10       13.95       17.79      2.22 o 
  -8   5  10        6.72        7.04      1.96 o 
  -7   5  10      544.88      573.50     20.35 o 
  -6   5  10      117.36      114.20      4.06 o 
  -5   5  10       50.38       43.72      3.13 o 
  -4   5  10       80.03       73.73      4.14 o 
  -3   5  10      916.73      917.23     22.83 o 
  -2   5  10      159.24      135.05      6.40 o 
  -1   5  10      972.77      949.64     24.09 o 
   0   5  10     1402.68     1230.02     13.98 o 
   1   5  10      237.15      208.42      7.27 o 
   2   5  10      817.88      724.02     13.36 o 
   3   5  10      377.40      358.34      7.42 o 
   4   5  10       24.07       20.01      2.38 o 
   5   5  10        4.09        4.28      1.83 o 
   6   5  10      101.48      100.03      5.26 o 
   7   5  10      297.68      314.47      6.83 o 
   8   5  10      269.20      243.59      7.98 o 
  -8   6  10      167.90      141.11      4.26 o 
  -7   6  10       52.81       49.75      3.22 o 
  -6   6  10        0.86        2.09      1.80 o 
  -5   6  10        1.62        0.58      1.92 o 
  -4   6  10        0.86        0.20      2.09 o 
  -3   6  10       75.68       91.31      4.81 o 
  -2   6  10      106.00      121.88      4.95 o 
  -1   6  10        8.69       11.02      2.01 o 
   0   6  10        2.82        3.15      2.12 o 
   1   6  10       76.87       77.82      3.90 o 
   2   6  10      129.61      136.20      4.72 o 
   3   6  10       61.84       54.64      3.33 o 
   4   6  10       70.18       85.31      3.68 o 
   5   6  10       27.34       30.02      2.62 o 
   6   6  10      213.71      198.85      7.88 o 
   7   6  10      354.90      322.98     11.58 o 
  -7   7  10       11.31       11.76      2.13 o 
  -6   7  10       81.18       90.94      4.02 o 
  -5   7  10        8.35       14.07      2.97 o 
  -4   7  10       62.23       78.68      4.80 o 
  -3   7  10       44.56       46.24      3.58 o 
  -2   7  10      238.48      264.68      7.58 o 
  -1   7  10      480.92      514.67     19.69 o 
   0   7  10        0.29        1.89      2.20 o 
   1   7  10      154.34      173.61      5.27 o 
   2   7  10       26.55       21.55      2.59 o 
   3   7  10        0.48        2.58      1.61 o 
   4   7  10       25.64       31.01      2.70 o 
   5   7  10       28.31       26.06      2.47 o 
   6   7  10       27.86       24.30      2.21 o 
  -6   8  10      368.58      351.11      8.26 o 
  -5   8  10      284.98      312.56     10.15 o 
  -4   8  10      128.03      140.31      6.87 o 
  -3   8  10      226.55      245.07      6.49 o 
  -2   8  10        8.51        8.14      2.23 o 
  -1   8  10        3.04        3.05      1.96 o 
   0   8  10       21.01       20.69      2.58 o 
   1   8  10       12.47        6.75      1.85 o 
   2   8  10      181.28      191.33      5.20 o 
   3   8  10       38.05       51.19      3.19 o 
   4   8  10      190.50      188.20      6.64 o 
   5   8  10        7.04        7.42      1.70 o 
  -5   9  10        0.28        1.17      1.42 o 
  -4   9  10        0.13       -0.67      1.49 o 
  -3   9  10       42.23       35.02      3.19 o 
  -2   9  10        9.87       10.22      1.96 o 
  -1   9  10       87.25       86.63      3.54 o 
   0   9  10      128.79      127.92      4.09 o 
   1   9  10       96.39       90.42      3.25 o 
   2   9  10      307.04      289.35      5.50 o 
   3   9  10        0.14       -0.34      1.15 o 
   4   9  10       10.37       10.11      1.47 o 
  -3  10  10       59.30       48.11      4.29 o 
  -2  10  10      113.29      109.44      5.02 o 
  -1  10  10       73.90       64.30      4.46 o 
   0  10  10        0.17        0.53      1.41 o 
   1  10  10       34.43       31.02      2.28 o 
   2  10  10      123.20      114.15      7.94 o 
 -10   1  11      123.54      123.83      4.04 o 
  -9   1  11      571.58      559.34     13.74 o 
  -8   1  11      448.08      473.62     10.68 o 
  -7   1  11      397.72      424.30     10.04 o 
  -6   1  11       90.94       83.24      4.60 o 
  -5   1  11      367.36      343.25      9.46 o 
  -4   1  11        0.74        1.36      1.70 o 
  -3   1  11     1211.89     1135.93     12.27 o 
  -2   1  11       12.18       22.16      1.94 o 
  -1   1  11      440.24      508.51      9.30 o 
   0   1  11      770.39      721.63      7.83 o 
   1   1  11     1198.56     1113.85     28.78 o 
   2   1  11     2777.68     2712.07     41.75 o 
   3   1  11       31.33       22.28      2.78 o 
   4   1  11      207.61      211.06      8.28 o 
   5   1  11      759.95      792.47     13.03 o 
   6   1  11      345.58      386.91      6.67 o 
   7   1  11        1.91        2.58      1.64 o 
   8   1  11      162.67      155.50      3.91 o 
   9   1  11      146.48      129.04      3.29 o 
 -10   2  11       10.16       12.39      2.40 o 
  -9   2  11       68.20       67.93      4.00 o 
  -8   2  11      546.28      560.20     10.73 o 
  -7   2  11      557.04      548.95     17.43 o 
  -6   2  11     1285.69     1330.03     24.64 o 
  -5   2  11     1303.14     1245.17     25.81 o 
  -4   2  11      496.19      463.16      8.35 o 
  -3   2  11      175.35      147.95      4.27 o 
  -2   2  11      111.53       91.95      3.36 o 
  -1   2  11      426.66      401.49      5.51 o 
   0   2  11       27.61       30.59      3.48 o 
   1   2  11     1540.32     1654.57     45.84 o 
   2   2  11      280.25      248.17      8.41 o 
   3   2  11      336.56      314.90     11.67 o 
   4   2  11       65.47       42.21      3.91 o 
   5   2  11      221.17      239.37      6.14 o 
   6   2  11       83.22       91.75      3.68 o 
   7   2  11       22.79       21.11      2.10 o 
   8   2  11       23.32       29.97      2.06 o 
   9   2  11       71.74       64.23      3.81 o 
  -9   3  11      254.69      253.78      7.33 o 
  -8   3  11        9.30       12.93      2.23 o 
  -7   3  11      409.74      429.61      9.74 o 
  -6   3  11       23.73       20.06      2.63 o 
  -5   3  11       16.15       19.28      2.05 o 
  -4   3  11        5.03        3.76      2.18 o 
  -3   3  11       48.68       55.54      3.33 o 
  -2   3  11     1360.10     1470.49     13.12 o 
  -1   3  11        7.92       15.62      1.84 o 
   0   3  11      793.16      752.57     11.21 o 
   1   3  11      298.99      325.23      6.60 o 
   2   3  11      204.14      192.17      6.56 o 
   3   3  11        3.55        0.95      2.18 o 
   4   3  11        5.70        2.40      1.55 o 
   5   3  11       90.46      115.13      4.27 o 
   6   3  11      133.39      133.40      4.44 o 
   7   3  11       29.79       27.35      2.48 o 
   8   3  11        0.28        0.27      1.25 o 
  -9   4  11       53.81       53.83      2.96 o 
  -8   4  11       64.09       60.49      4.42 o 
  -7   4  11      646.95      718.21     21.47 o 
  -6   4  11       83.85       84.86      3.99 o 
  -5   4  11      147.60      152.26      4.89 o 
  -4   4  11      332.49      357.55      6.62 o 
  -3   4  11      166.03      134.69      5.27 o 
  -2   4  11       18.53       19.49      2.86 o 
  -1   4  11      105.70       92.96      4.60 o 
   0   4  11       91.68       75.90      3.89 o 
   1   4  11       99.37       86.24      4.07 o 
   2   4  11        4.74        3.93      2.15 o 
   3   4  11      297.12      289.89      7.70 o 
   4   4  11      799.34      835.52     14.33 o 
   5   4  11       31.35       42.88      3.05 o 
   6   4  11      110.29      126.28      4.16 o 
   7   4  11      141.95      141.93      4.14 o 
   8   4  11      428.12      393.73      9.48 o 
  -9   5  11      211.65      178.58     10.09 o 
  -8   5  11        1.77        1.92      1.72 o 
  -7   5  11       12.05       10.58      2.01 o 
  -6   5  11      343.25      312.72      6.08 o 
  -5   5  11      131.25      125.14      4.59 o 
  -4   5  11        0.95        1.78      1.77 o 
  -3   5  11       35.53       37.20      2.68 o 
  -2   5  11      165.93      178.82      6.80 o 
  -1   5  11      578.81      532.72     13.67 o 
   0   5  11      171.78      183.73      6.27 o 
   1   5  11        5.88        4.47      1.90 o 
   2   5  11      282.52      262.94      5.93 o 
   3   5  11       14.76        7.16      2.04 o 
   4   5  11      365.11      338.29      6.82 o 
   5   5  11        0.02        1.02      1.56 o 
   6   5  11       99.63       96.35      4.42 o 
   7   5  11       62.70       51.03      2.91 o 
   8   5  11        0.16        1.48      2.13 o 
  -8   6  11       18.69       19.84      2.40 o 
  -7   6  11      216.02      211.34      5.53 o 
  -6   6  11      264.67      286.18      9.71 o 
  -5   6  11        9.68       15.22      2.42 o 
  -4   6  11      279.51      325.68      8.01 o 
  -3   6  11      393.27      440.29     10.82 o 
  -2   6  11       15.03       20.11      2.68 o 
  -1   6  11       69.49       70.99      3.89 o 
   0   6  11      481.59      503.83     10.01 o 
   1   6  11      199.73      211.20      6.22 o 
   2   6  11       31.25       20.85      2.39 o 
   3   6  11      153.04      147.11      4.61 o 
   4   6  11        7.46        5.27      1.73 o 
   5   6  11      358.76      347.00      8.97 o 
   6   6  11        5.20        7.62      1.89 o 
   7   6  11       34.84       34.95      2.29 o 
  -7   7  11       37.05       30.47      2.90 o 
  -6   7  11      575.30      622.29     10.85 o 
  -5   7  11       36.18       39.01      3.32 o 
  -4   7  11      478.21      507.92     11.55 o 
  -3   7  11       12.52       10.16      2.32 o 
  -2   7  11      123.69      152.77      5.28 o 
  -1   7  11       26.75       29.93      3.11 o 
   0   7  11      975.06     1105.88     19.82 o 
   1   7  11      403.65      414.05      7.58 o 
   2   7  11       69.13       77.93      3.89 o 
   3   7  11      488.77      464.23      7.04 o 
   4   7  11       43.82       48.43      2.79 o 
   5   7  11        0.13        0.67      1.56 o 
   6   7  11       40.51       41.44      2.46 o 
  -6   8  11        3.48        3.46      1.72 o 
  -5   8  11       54.31       51.63      3.62 o 
  -4   8  11       10.37        8.23      2.12 o 
  -3   8  11       70.95       70.01      3.86 o 
  -2   8  11       23.89       24.68      2.79 o 
  -1   8  11      141.00      155.76      5.09 o 
   0   8  11        5.40        5.26      2.12 o 
   1   8  11      163.12      156.42      4.57 o 
   2   8  11      107.65      109.39      3.80 o 
   3   8  11       14.36       12.46      1.78 o 
   4   8  11       42.47       43.00      2.75 o 
   5   8  11        0.06        1.26      1.32 o 
  -5   9  11       72.61       71.46      2.98 o 
  -4   9  11       90.47       84.76      3.68 o 
  -3   9  11        1.99        2.43      1.83 o 
  -2   9  11      162.29      167.22      4.54 o 
  -1   9  11       43.17       42.14      2.65 o 
   0   9  11      330.06      346.00      6.98 o 
   1   9  11       81.83       87.62      3.42 o 
   2   9  11      257.98      260.70      6.89 o 
   3   9  11       83.84       68.82      2.70 o 
   4   9  11       45.55       35.83      3.07 o 
  -2  10  11        1.42        2.05      2.81 o 
  -1  10  11       18.18       15.18      2.62 o 
   0  10  11       42.71       40.31      5.45 o 
   1  10  11       14.04       12.22      2.23 o 
 -10   0  12        7.01        5.92      2.29 o 
  -9   0  12       15.49       14.14      3.25 o 
  -8   0  12      474.34      452.49     22.95 o 
  -7   0  12      558.38      563.92     12.71 o 
  -6   0  12      525.04      518.32     12.18 o 
  -5   0  12      245.03      198.85     11.58 o 
  -4   0  12     2430.04     2377.08     54.51 o 
  -3   0  12     1394.82     1375.55     54.62 o 
  -2   0  12      148.25      156.78      6.32 o 
  -1   0  12      260.09      297.09      7.56 o 
   0   0  12      274.62      331.86      7.39 o 
   1   0  12      342.72      410.54     17.63 o 
   2   0  12     1818.94     1828.30     20.68 o 
   3   0  12      577.08      541.85     14.11 o 
   4   0  12       63.37       55.40      9.06 o 
   5   0  12      160.35      167.66      7.88 o 
   6   0  12      243.47      250.61      9.15 o 
   7   0  12      173.73      209.95      7.70 o 
   8   0  12       32.44       31.58      3.28 o 
   9   0  12        0.62        0.49      2.01 o 
 -10   1  12       70.25       60.16      3.47 o 
  -9   1  12       22.96       32.33      2.60 o 
  -8   1  12       16.14       17.00      2.45 o 
  -7   1  12      703.14      712.20     11.01 o 
  -6   1  12      509.58      550.93     13.11 o 
  -5   1  12      131.02      121.65      6.25 o 
  -4   1  12        8.75        7.85      2.13 o 
  -3   1  12       71.89       70.27      3.55 o 
  -2   1  12      209.85      181.40      4.86 o 
  -1   1  12      148.79      201.71      4.50 o 
   0   1  12      275.45      316.48      5.88 o 
   1   1  12      409.07      386.35      6.36 o 
   2   1  12      250.28      260.02      8.22 o 
   3   1  12        7.46       13.21      2.93 o 
   4   1  12      222.53      210.05      6.51 o 
   5   1  12      156.32      166.44      4.99 o 
   6   1  12      112.49      106.79      3.81 o 
   7   1  12      217.45      222.47      5.15 o 
   8   1  12        8.38        5.85      1.38 o 
 -10   2  12       27.96       23.14      2.71 o 
  -9   2  12       16.61       21.64      2.78 o 
  -8   2  12      395.95      397.40      8.91 o 
  -7   2  12      111.44      116.79      5.71 o 
  -6   2  12     2233.04     2383.21     24.82 o 
  -5   2  12      303.07      306.40      8.84 o 
  -4   2  12      913.09      879.73     18.26 o 
  -3   2  12      230.73      260.19      6.50 o 
  -2   2  12        2.97        1.27      1.53 o 
  -1   2  12       24.26       23.49      2.02 o 
   0   2  12      751.39      813.92      8.79 o 
   1   2  12     1076.41     1092.38     29.73 o 
   2   2  12      982.95      837.24     32.34 o 
   3   2  12        0.14        0.64      2.06 o 
   4   2  12        0.62       -0.08      1.63 o 
   5   2  12      478.88      514.76     14.47 o 
   6   2  12       10.50       11.83      1.94 o 
   7   2  12      143.69      151.34      3.95 o 
   8   2  12        8.65        7.66      1.52 o 
  -9   3  12      521.78      570.47     15.16 o 
  -8   3  12      948.73     1005.87     15.27 o 
  -7   3  12        0.79        1.38      1.99 o 
  -6   3  12      127.34      134.46      5.52 o 
  -5   3  12       87.44       72.71      4.55 o 
  -4   3  12        2.64        1.13      2.28 o 
  -3   3  12        0.61        1.23      1.82 o 
  -2   3  12      545.67      507.51      9.56 o 
  -1   3  12       91.19       91.21      4.02 o 
   0   3  12      267.29      233.17      5.76 o 
   1   3  12       39.48       37.84      2.84 o 
   2   3  12      106.69       82.03      5.65 o 
   3   3  12     2524.83     2393.89    122.22 o 
   4   3  12      294.55      311.37      8.39 o 
   5   3  12      217.05      197.38      5.25 o 
   6   3  12       82.22       91.13      3.72 o 
   7   3  12       12.39       14.75      2.02 o 
   8   3  12        1.09        1.92      1.14 o 
  -9   4  12        3.34        3.10      1.78 o 
  -8   4  12      247.32      261.95      5.88 o 
  -7   4  12       34.97       32.80      3.11 o 
  -6   4  12      279.53      254.91      6.88 o 
  -5   4  12       64.03       53.56      3.42 o 
  -4   4  12      312.39      298.05      6.35 o 
  -3   4  12       16.77       13.51      2.96 o 
  -2   4  12      225.59      217.33      7.04 o 
  -1   4  12      151.88      152.64      6.07 o 
   0   4  12        2.42        6.10      2.22 o 
   1   4  12      652.98      622.09     11.14 o 
   2   4  12     1008.60     1009.16     35.89 o 
   3   4  12       48.52       42.17      2.72 o 
   4   4  12       27.73       24.25      2.61 o 
   5   4  12      234.74      245.05      5.74 o 
   6   4  12      107.44      108.58      3.76 o 
   7   4  12        6.90        3.99      1.52 o 
   8   4  12       16.66       14.89      1.55 o 
  -9   5  12      131.20      121.63      6.73 o 
  -8   5  12      276.66      268.32      6.54 o 
  -7   5  12      758.74      778.75      9.48 o 
  -6   5  12      112.19      110.62      4.16 o 
  -5   5  12        4.43        0.48      1.71 o 
  -4   5  12      298.18      332.08      6.92 o 
  -3   5  12      669.58      746.73     12.90 o 
  -2   5  12        2.15        3.13      1.61 o 
  -1   5  12     1212.46     1233.07     20.26 o 
   0   5  12       28.07       22.96      2.22 o 
   1   5  12     1595.93     1583.63     26.71 o 
   2   5  12      754.17      772.21     24.08 o 
   3   5  12      150.81      152.64      5.42 o 
   4   5  12      234.48      256.70      5.45 o 
   5   5  12       39.45       42.75      2.81 o 
   6   5  12       72.02       70.81      2.99 o 
   7   5  12      113.70      111.73      5.67 o 
  -8   6  12       89.95       73.43      4.10 o 
  -7   6  12       67.48       57.68      3.44 o 
  -6   6  12      223.25      232.33      5.74 o 
  -5   6  12      430.98      462.30      9.61 o 
  -4   6  12      204.30      216.40      6.72 o 
  -3   6  12       31.46       33.12      3.42 o 
  -2   6  12      286.00      316.37      7.16 o 
  -1   6  12      422.01      475.00      8.41 o 
   0   6  12        3.68        5.56      2.33 o 
   1   6  12      203.45      227.64      8.89 o 
   2   6  12       75.34       66.30      3.41 o 
   3   6  12        5.22        9.08      1.92 o 
   4   6  12       11.85       17.05      2.12 o 
   5   6  12       43.93       52.13      2.88 o 
   6   6  12      131.45      123.25      4.97 o 
   7   6  12       12.39       12.11      1.59 o 
  -7   7  12        0.49        1.64      1.70 o 
  -6   7  12        0.39        0.30      1.91 o 
  -5   7  12       63.97       73.19      3.94 o 
  -4   7  12      320.93      324.73      8.03 o 
  -3   7  12      120.48      142.65      5.39 o 
  -2   7  12        1.91        3.46      1.94 o 
  -1   7  12      588.23      688.69     12.86 o 
   0   7  12       36.62       41.11      3.59 o 
   1   7  12        7.73       10.68      2.48 o 
   2   7  12       27.93       31.98      2.72 o 
   3   7  12       32.25       36.52      2.58 o 
   4   7  12        9.25        7.26      1.63 o 
   5   7  12        3.22        2.06      1.57 o 
   6   7  12        3.58        2.50      1.34 o 
  -6   8  12       98.85       93.44      4.28 o 
  -5   8  12      161.68      170.08      6.05 o 
  -4   8  12      378.84      421.93      8.08 o 
  -3   8  12       31.98       42.06      3.11 o 
  -2   8  12       19.07       24.64      2.74 o 
  -1   8  12        5.61        5.68      1.92 o 
   0   8  12       64.45       56.02      3.82 o 
   1   8  12       25.48       21.31      2.65 o 
   2   8  12       70.43       72.27      3.04 o 
   3   8  12        1.08        1.22      1.32 o 
   4   8  12       21.25       21.43      2.13 o 
   5   8  12       72.52       62.55      4.79 o 
  -4   9  12       26.65       22.82      2.19 o 
  -3   9  12        0.05        0.63      1.36 o 
  -2   9  12        2.17        2.39      1.41 o 
  -1   9  12       71.23       66.77      3.38 o 
   0   9  12       53.27       53.24      3.04 o 
   1   9  12       75.30       74.92      3.33 o 
   2   9  12      105.82       98.49      4.64 o 
   3   9  12        2.84        1.53      1.60 o 
 -10   1  13      335.70      320.52     11.21 o 
  -9   1  13       69.79       66.34      3.30 o 
  -8   1  13       66.66       76.36      3.99 o 
  -7   1  13      819.47      895.31     12.71 o 
  -6   1  13      576.90      603.61     12.30 o 
  -5   1  13      187.91      185.81      4.94 o 
  -4   1  13       82.32       66.57      4.55 o 
  -3   1  13       44.65       44.06      3.27 o 
  -2   1  13      107.16      119.17      4.37 o 
  -1   1  13      364.53      330.83      6.98 o 
   0   1  13      539.60      470.67     10.73 o 
   1   1  13       15.63       14.13      2.06 o 
   2   1  13      290.28      283.49      8.29 o 
   3   1  13      240.71      201.99      7.55 o 
   4   1  13      706.11      697.25     14.28 o 
   5   1  13      344.47      368.27      6.90 o 
   6   1  13       36.02       40.88      3.16 o 
   7   1  13        0.22       -1.35      1.41 o 
   8   1  13       28.60       27.80      1.95 o 
  -9   2  13        3.21        4.56      1.87 o 
  -8   2  13       48.43       58.67      4.17 o 
  -7   2  13       29.78       24.78      3.26 o 
  -6   2  13        0.71        2.68      2.07 o 
  -5   2  13      582.54      557.50     16.39 o 
  -4   2  13        7.81       11.79      2.63 o 
  -3   2  13     1389.84     1318.22     30.63 o 
  -2   2  13      356.90      364.29      7.30 o 
  -1   2  13      143.36      162.88      5.48 o 
   0   2  13      593.07      619.99     17.55 o 
   1   2  13      116.76      122.73      4.39 o 
   2   2  13       55.49       57.99      5.57 o 
   3   2  13      433.83      440.37     14.60 o 
   4   2  13     1290.15     1409.30     22.05 o 
   5   2  13        4.97        4.22      1.78 o 
   6   2  13      279.50      304.06      5.70 o 
   7   2  13       13.29       12.07      1.93 o 
   8   2  13        1.80        3.84      1.43 o 
  -9   3  13        0.09        1.58      1.50 o 
  -8   3  13      295.73      317.14      7.90 o 
  -7   3  13        9.92       10.37      2.97 o 
  -6   3  13      389.91      439.08     11.61 o 
  -5   3  13       83.90       66.10      4.23 o 
  -4   3  13      793.48      826.76     16.41 o 
  -3   3  13      450.06      416.16      9.02 o 
  -2   3  13      641.81      642.45     11.07 o 
  -1   3  13       54.41       63.03      4.14 o 
   0   3  13      194.59      173.24      5.56 o 
   1   3  13       89.83       90.40      5.10 o 
   2   3  13       45.56       38.79      3.98 o 
   3   3  13      108.84      108.03      5.33 o 
   4   3  13      184.21      195.08      5.27 o 
   5   3  13       10.49       18.43      2.30 o 
   6   3  13      138.23      142.16      4.25 o 
   7   3  13       69.06       63.01      2.95 o 
   8   3  13       13.89       15.26      2.87 o 
  -9   4  13       22.68       21.76      2.24 o 
  -8   4  13       94.00      104.16      4.43 o 
  -7   4  13      180.35      190.98      5.73 o 
  -6   4  13      481.36      522.48     10.47 o 
  -5   4  13     2372.47     2527.65     36.47 o 
  -4   4  13     2166.79     2494.86     32.69 o 
  -3   4  13     2055.14     2135.61     42.90 o 
  -2   4  13      200.93      167.46      7.17 o 
  -1   4  13      143.98      127.69      7.43 o 
   0   4  13      642.00      563.71     11.11 o 
   1   4  13       34.44       33.82      3.20 o 
   2   4  13        9.42        9.56      1.83 o 
   3   4  13      110.28      114.07      3.96 o 
   4   4  13       63.36       84.34      4.04 o 
   5   4  13       18.54       18.58      2.21 o 
   6   4  13      100.73      106.78      3.55 o 
   7   4  13      297.32      297.15      5.01 o 
  -8   5  13        7.92        4.82      1.63 o 
  -7   5  13      106.71      105.58      4.16 o 
  -6   5  13        9.57       12.30      1.98 o 
  -5   5  13       97.75      104.82      4.23 o 
  -4   5  13        0.56        1.84      1.69 o 
  -3   5  13      157.19      160.94      5.28 o 
  -2   5  13      469.04      506.12      8.61 o 
  -1   5  13      600.08      637.63     12.01 o 
   0   5  13      371.16      384.82      8.05 o 
   1   5  13        2.06        4.19      1.85 o 
   2   5  13      211.04      224.95      5.97 o 
   3   5  13        3.28        2.42      1.67 o 
   4   5  13      272.59      274.34      8.33 o 
   5   5  13      117.22      116.57      4.10 o 
   6   5  13       85.63       76.01      2.99 o 
   7   5  13        8.68        6.63      1.53 o 
  -8   6  13       56.85       47.19      4.29 o 
  -7   6  13      153.95      163.06      4.84 o 
  -6   6  13       21.12       23.24      2.44 o 
  -5   6  13       18.01        8.93      2.19 o 
  -4   6  13       57.26       56.61      3.79 o 
  -3   6  13       56.45       63.36      4.02 o 
  -2   6  13      306.80      353.80      7.52 o 
  -1   6  13      199.39      232.99      6.31 o 
   0   6  13       11.01       12.28      2.56 o 
   1   6  13      313.79      304.40      7.65 o 
   2   6  13       77.04       78.75      4.48 o 
   3   6  13        4.40        2.66      1.62 o 
   4   6  13       13.82       11.19      1.88 o 
   5   6  13       25.54       23.65      2.13 o 
   6   6  13        4.70        3.42      1.36 o 
  -7   7  13      119.22      120.11      6.61 o 
  -6   7  13      324.50      328.11     16.95 o 
  -5   7  13        7.99        8.19      2.09 o 
  -4   7  13        4.24        1.13      1.94 o 
  -3   7  13       42.28       46.65      3.51 o 
  -2   7  13       30.50       35.53      3.07 o 
  -1   7  13       16.45       19.12      2.61 o 
   0   7  13      908.78      978.02     13.49 o 
   1   7  13      289.48      305.95      7.78 o 
   2   7  13      311.12      314.04      6.82 o 
   3   7  13      249.25      257.64      5.19 o 
   4   7  13       44.23       49.87      2.55 o 
   5   7  13        2.36        2.01      1.40 o 
  -6   8  13       17.76       17.27      2.53 o 
  -5   8  13       19.73       18.33      2.33 o 
  -4   8  13      186.87      187.89      5.13 o 
  -3   8  13       74.06       77.97      3.83 o 
  -2   8  13      132.05      130.32      4.58 o 
  -1   8  13       75.09       79.30      3.87 o 
   0   8  13       36.71       38.24      3.20 o 
   1   8  13       14.97       17.71      2.44 o 
   2   8  13       73.79       74.36      3.58 o 
   3   8  13        0.92        0.19      1.24 o 
   4   8  13        0.05        0.43      1.15 o 
  -4   9  13       66.75       59.07      2.74 o 
  -3   9  13       88.47       81.87      2.80 o 
  -2   9  13      168.72      162.69      3.97 o 
  -1   9  13       23.19       20.19      2.03 o 
   0   9  13       32.49       31.78      2.45 o 
   1   9  13      266.46      260.80      7.79 o 
   2   9  13       33.07       28.53      2.41 o 
   3   9  13       67.81       60.08      3.69 o 
  -9   0  14      176.14      177.43     11.53 o 
  -8   0  14      203.69      190.24      6.99 o 
  -7   0  14      419.93      456.30     11.67 o 
  -6   0  14        1.98        1.33      2.37 o 
  -5   0  14       27.02       28.49      3.53 o 
  -4   0  14     3686.83     3223.11     73.66 o 
  -3   0  14        2.01        1.54      2.54 o 
  -2   0  14      234.30      211.72      7.72 o 
  -1   0  14     3656.43     3282.25     84.23 o 
   0   0  14      252.98      263.82      9.26 o 
   1   0  14     1653.86     1586.13     30.07 o 
   2   0  14      118.04      107.30      8.21 o 
   3   0  14       48.87       32.32      5.24 o 
   4   0  14       98.04      101.56      6.37 o 
   5   0  14     3354.44     3579.96     68.90 o 
   6   0  14       34.57       42.85      4.31 o 
   7   0  14       94.88      109.01      7.56 o 
   8   0  14       15.54       16.15      2.24 o 
  -9   1  14        1.75        3.39      1.65 o 
  -8   1  14      100.52      111.14      4.54 o 
  -7   1  14      322.14      322.51      7.76 o 
  -6   1  14      892.31      915.86     11.53 o 
  -5   1  14      522.46      540.03     11.38 o 
  -4   1  14      237.45      204.63      6.57 o 
  -3   1  14      607.73      637.24     13.89 o 
  -2   1  14      149.11      144.54      6.51 o 
  -1   1  14      113.82      116.60      4.97 o 
   0   1  14      302.34      301.90      7.04 o 
   1   1  14     1353.35     1292.41     20.01 o 
   2   1  14      137.13      115.71      5.76 o 
   3   1  14      207.04      223.98     10.24 o 
   4   1  14       91.03       94.41      3.97 o 
   5   1  14      310.24      331.00      6.53 o 
   6   1  14      302.21      356.85      7.24 o 
   7   1  14       13.62       12.80      1.81 o 
   8   1  14        1.04        1.31      1.10 o 
  -9   2  14        4.66        5.22      1.87 o 
  -8   2  14        9.04       10.74      2.40 o 
  -7   2  14        0.98        2.31      2.20 o 
  -6   2  14      594.34      631.72     15.84 o 
  -5   2  14     1375.80     1578.17     14.92 o 
  -4   2  14      221.55      193.84      4.47 o 
  -3   2  14      344.32      369.01      8.23 o 
  -2   2  14     2028.55     1992.87     29.96 o 
  -1   2  14      412.39      404.58      8.81 o 
   0   2  14      232.48      226.97      6.39 o 
   1   2  14        1.02        0.14      2.32 o 
   2   2  14      117.09      111.45     10.39 o 
   3   2  14      118.62      134.30      5.46 o 
   4   2  14       60.80       57.90      3.61 o 
   5   2  14        3.97        4.27      2.00 o 
   6   2  14       93.28       97.66      4.06 o 
   7   2  14       10.83       13.36      1.99 o 
   8   2  14       70.58       65.58      2.63 o 
  -9   3  14      374.17      376.51      9.19 o 
  -8   3  14       17.68       20.70      2.71 o 
  -7   3  14      186.50      165.26      5.65 o 
  -6   3  14      145.90      157.01      5.96 o 
  -5   3  14      824.48      894.96     20.82 o 
  -4   3  14     1302.74     1366.50     43.85 o 
  -3   3  14      172.41      150.11      4.32 o 
  -2   3  14      123.30       98.14      5.22 o 
  -1   3  14      154.97      152.43      5.98 o 
   0   3  14     1005.25      885.79     25.15 o 
   1   3  14        7.98       12.45      3.77 o 
   2   3  14        1.76        2.49      2.14 o 
   3   3  14      691.71      772.25     14.53 o 
   4   3  14      115.59      119.81      4.81 o 
   5   3  14      487.47      515.22     12.33 o 
   6   3  14       62.88       62.92      2.99 o 
   7   3  14      146.40      150.30      3.60 o 
  -9   4  14        2.40        5.55      3.12 o 
  -8   4  14      245.55      252.27      6.01 o 
  -7   4  14       66.62       57.71      4.35 o 
  -6   4  14        3.03        0.62      1.79 o 
  -5   4  14        0.03       -0.67      1.97 o 
  -4   4  14        1.12        0.90      2.01 o 
  -3   4  14       10.38        9.43      2.05 o 
  -2   4  14      544.03      547.70     10.72 o 
  -1   4  14       56.81       58.63      3.15 o 
   0   4  14      240.86      229.05      5.44 o 
   1   4  14       11.74        7.73      2.02 o 
   2   4  14      790.26      822.38     32.63 o 
   3   4  14      142.56      152.61      4.99 o 
   4   4  14       11.02       14.69      2.31 o 
   5   4  14        1.35        1.30      1.67 o 
   6   4  14        6.66        6.21      1.47 o 
   7   4  14       42.93       42.56      2.77 o 
  -8   5  14       95.97      106.74      6.55 o 
  -7   5  14       56.99       65.57      3.36 o 
  -6   5  14       89.61       93.09      3.75 o 
  -5   5  14      310.94      354.25      6.48 o 
  -4   5  14        1.02        0.56      1.77 o 
  -3   5  14      112.58      108.70      4.42 o 
  -2   5  14       22.07       21.01      2.48 o 
  -1   5  14        5.76        6.40      1.98 o 
   0   5  14        0.87        2.22      1.76 o 
   1   5  14      617.89      679.33      9.24 o 
   2   5  14      716.16      762.86     10.52 o 
   3   5  14      100.70      110.67      3.87 o 
   4   5  14        9.93       11.39      1.84 o 
   5   5  14       87.70       94.02      3.56 o 
   6   5  14       59.91       57.63      2.49 o 
   7   5  14       12.70        9.66      1.74 o 
  -7   6  14      156.70      153.39      5.01 o 
  -6   6  14      115.23      103.20      3.98 o 
  -5   6  14       55.33       67.80      3.62 o 
  -4   6  14      933.70      977.91     19.22 o 
  -3   6  14     1544.45     1665.27     16.45 o 
  -2   6  14      738.26      819.51     11.06 o 
  -1   6  14      407.33      446.83      8.59 o 
   0   6  14      369.74      401.35      8.75 o 
   1   6  14       23.06       21.19      2.54 o 
   2   6  14       55.31       56.68      3.55 o 
   3   6  14      132.91      130.47      4.11 o 
   4   6  14      179.76      167.98      4.36 o 
   5   6  14       71.52       78.51      3.36 o 
   6   6  14      183.71      175.14      4.45 o 
  -6   7  14        5.43        7.17      1.81 o 
  -5   7  14        8.97       11.29      2.13 o 
  -4   7  14       16.60       21.58      2.58 o 
  -3   7  14      109.96      119.49      4.93 o 
  -2   7  14       70.47       75.59      3.86 o 
  -1   7  14      123.22      139.94      4.88 o 
   0   7  14        1.54        3.03      2.01 o 
   1   7  14        0.10        1.03      1.85 o 
   2   7  14      327.98      357.30      7.92 o 
   3   7  14       63.38       57.30      2.97 o 
   4   7  14        1.82        2.46      1.31 o 
   5   7  14       80.81       66.29      2.63 o 
  -5   8  14      104.60      110.81      3.96 o 
  -4   8  14        0.62        0.02      1.39 o 
  -3   8  14        2.29        3.62      1.66 o 
  -2   8  14        4.62        5.26      1.71 o 
  -1   8  14        4.29        4.08      1.73 o 
   0   8  14      153.81      149.61      5.17 o 
   1   8  14        1.89        1.42      1.72 o 
   2   8  14        2.71        3.69      1.60 o 
   3   8  14        5.51        5.73      1.76 o 
   4   8  14       32.41       31.59      3.11 o 
  -3   9  14       12.34       12.88      1.52 o 
  -2   9  14       16.47       15.15      1.58 o 
  -1   9  14      104.24       94.88      3.66 o 
   0   9  14      136.45      116.08      3.60 o 
   1   9  14        0.83        0.06      1.20 o 
   2   9  14       42.86       37.75      2.59 o 
  -9   1  15       70.56       70.69      4.43 o 
  -8   1  15      283.24      299.06     11.82 o 
  -7   1  15      197.80      228.13      6.98 o 
  -6   1  15      375.88      364.41      6.99 o 
  -5   1  15      651.06      698.64     11.54 o 
  -4   1  15       44.75       53.50      2.66 o 
  -3   1  15       34.07       34.77      3.37 o 
  -2   1  15       27.36       39.27      3.52 o 
  -1   1  15      113.02       98.79      4.89 o 
   0   1  15      388.43      356.27     11.40 o 
   1   1  15      157.53      140.49      6.36 o 
   2   1  15      491.67      431.50     30.04 o 
   3   1  15       10.06       12.16      2.55 o 
   4   1  15     1527.44     1703.94     39.66 o 
   5   1  15       17.90       18.60      2.25 o 
   6   1  15      189.24      199.12      5.89 o 
   7   1  15      272.89      287.24      5.33 o 
   8   1  15       55.32       48.89      2.14 o 
  -9   2  15       78.64       75.04      3.31 o 
  -8   2  15       63.56       74.52      4.16 o 
  -7   2  15        0.49        1.09      1.89 o 
  -6   2  15       93.50       88.98      4.55 o 
  -5   2  15      117.66      119.46      4.67 o 
  -4   2  15       77.10       61.63      3.61 o 
  -3   2  15     1665.18     1613.96     42.51 o 
  -2   2  15      764.08      660.43     14.86 o 
  -1   2  15      187.86      169.64      6.37 o 
   0   2  15      648.87      578.39     12.47 o 
   1   2  15      295.23      248.03     11.33 o 
   2   2  15        3.37       13.48      4.25 o 
   3   2  15      456.80      510.24     12.50 o 
   4   2  15       42.63       40.28      3.06 o 
   5   2  15        0.80        3.07      1.88 o 
   6   2  15      571.65      612.49     13.79 o 
   7   2  15      195.04      209.77      5.78 o 
  -9   3  15        0.19        0.99      1.29 o 
  -8   3  15      135.10      131.52      4.93 o 
  -7   3  15       29.28       29.64      2.96 o 
  -6   3  15       76.20       83.66      4.15 o 
  -5   3  15       32.05       30.24      3.13 o 
  -4   3  15      647.22      705.80     20.24 o 
  -3   3  15     1016.14     1038.60     18.97 o 
  -2   3  15       37.54       32.46      2.42 o 
  -1   3  15        1.70        1.06      2.34 o 
   0   3  15      262.87      243.38      8.05 o 
   1   3  15        3.64        1.44      1.98 o 
   2   3  15       27.63       31.50      3.66 o 
   3   3  15      151.48      150.56      6.20 o 
   4   3  15       22.03       18.12      2.68 o 
   5   3  15        9.24       15.18      2.19 o 
   6   3  15       15.51       16.19      2.01 o 
   7   3  15       45.95       44.07      2.32 o 
  -8   4  15        5.11        3.30      1.58 o 
  -7   4  15      385.68      379.07     15.27 o 
  -6   4  15       57.79       64.91      3.96 o 
  -5   4  15      192.00      204.05      6.27 o 
  -4   4  15      666.61      740.15     11.93 o 
  -3   4  15      385.56      386.49      7.14 o 
  -2   4  15      160.31      176.80      5.55 o 
  -1   4  15     2076.65     2321.11     48.64 o 
   0   4  15      850.04      926.29     27.93 o 
   1   4  15        1.89        2.55      2.06 o 
   2   4  15      632.54      682.42     22.57 o 
   3   4  15        4.27        2.77      1.79 o 
   4   4  15      149.93      167.70      5.78 o 
   5   4  15      364.08      346.64      6.48 o 
   6   4  15       12.35       13.21      1.78 o 
   7   4  15      172.76      154.54      3.42 o 
  -8   5  15        6.20        5.78      2.12 o 
  -7   5  15        1.48        2.81      1.83 o 
  -6   5  15        1.28        3.49      1.95 o 
  -5   5  15        0.16        0.85      1.57 o 
  -4   5  15      166.73      171.72      5.32 o 
  -3   5  15      776.04      896.88     15.97 o 
  -2   5  15      166.96      185.05      5.28 o 
  -1   5  15       50.68       49.79      3.21 o 
   0   5  15       97.01      103.64      3.95 o 
   1   5  15       20.18       29.68      2.68 o 
   2   5  15       66.39       68.09      3.68 o 
   3   5  15        4.72        9.46      2.24 o 
   4   5  15        8.02        4.86      1.70 o 
   5   5  15       28.25       27.03      2.12 o 
   6   5  15        0.07       -0.60      1.22 o 
  -7   6  15        3.33        4.83      1.80 o 
  -6   6  15        2.52        1.40      1.32 o 
  -5   6  15      154.95      179.22      5.07 o 
  -4   6  15      256.97      286.66      6.32 o 
  -3   6  15      204.44      272.12      6.51 o 
  -2   6  15        3.67        6.84      1.92 o 
  -1   6  15       60.57       56.11      3.56 o 
   0   6  15       19.92       16.83      2.68 o 
   1   6  15      261.88      267.66     11.40 o 
   2   6  15        4.82        3.10      1.94 o 
   3   6  15      107.02      115.84      5.85 o 
   4   6  15       20.53       17.41      1.87 o 
   5   6  15        3.37        2.36      1.31 o 
   6   6  15       28.49       23.98      3.76 o 
  -6   7  15       56.39       58.91      3.00 o 
  -5   7  15       24.37       24.47      2.44 o 
  -4   7  15      203.18      226.36      5.50 o 
  -3   7  15        4.07        6.12      1.93 o 
  -2   7  15       10.77       10.12      2.02 o 
  -1   7  15        3.81        3.09      1.79 o 
   0   7  15       99.52      110.66      5.06 o 
   1   7  15      239.58      259.60      7.11 o 
   2   7  15       52.61       56.61      3.43 o 
   3   7  15      147.89      138.83      4.24 o 
   4   7  15      158.07      158.93      8.72 o 
  -5   8  15       39.50       33.41      2.68 o 
  -4   8  15       43.99       44.67      2.36 o 
  -3   8  15      118.16      111.35      4.08 o 
  -2   8  15      363.66      370.48      6.46 o 
  -1   8  15        8.55        9.01      1.93 o 
   0   8  15        2.88        5.18      1.80 o 
   1   8  15       68.81       72.93      3.55 o 
   2   8  15       33.59       38.58      2.66 o 
   3   8  15        1.85        2.70      1.48 o 
  -3   9  15       32.59       27.28      3.95 o 
  -2   9  15      264.09      237.83      4.82 o 
  -1   9  15       55.05       53.59      2.57 o 
   0   9  15      114.20      115.38      3.14 o 
   1   9  15        6.18        6.48      1.57 o 
  -9   0  16        3.75        2.99      2.03 o 
  -8   0  16      189.37      202.90     16.03 o 
  -7   0  16       73.49       69.05      9.05 o 
  -6   0  16       14.67       10.83      2.82 o 
  -5   0  16      397.29      402.37     11.55 o 
  -4   0  16      987.20     1011.94     29.91 o 
  -3   0  16     2534.78     2364.41     31.84 o 
  -2   0  16     2565.92     2042.19     32.47 o 
  -1   0  16      737.18      728.83     24.15 o 
   0   0  16      444.69      399.00     12.55 o 
   1   0  16     1130.44     1016.85     59.90 o 
   2   0  16      132.80      125.15     11.89 o 
   3   0  16      569.36      522.14     11.40 o 
   4   0  16     1067.16     1137.84     20.92 o 
   5   0  16      704.45      827.83     49.62 o 
   6   0  16        9.84        9.80      2.59 o 
   7   0  16       78.76       91.83      4.38 o 
  -9   1  16       49.59       48.02      2.74 o 
  -8   1  16        0.15        2.14      1.67 o 
  -7   1  16       54.25       50.23      3.71 o 
  -6   1  16       73.63       89.50      4.06 o 
  -5   1  16     1629.89     1794.85     35.46 o 
  -4   1  16      119.02      110.50      4.25 o 
  -3   1  16      268.39      231.66      4.89 o 
  -2   1  16      358.59      326.75      9.03 o 
  -1   1  16       68.46       54.20      4.24 o 
   0   1  16      379.97      313.46     11.80 o 
   1   1  16      314.58      294.83     11.85 o 
   2   1  16      249.16      282.65      8.99 o 
   3   1  16       76.55       63.74      3.97 o 
   4   1  16      643.83      667.15     15.84 o 
   5   1  16      407.47      423.18      9.54 o 
   6   1  16      227.64      224.37      5.07 o 
   7   1  16        4.38        3.35      1.29 o 
  -9   2  16      226.33      240.60      5.04 o 
  -8   2  16        1.56        1.66      1.81 o 
  -7   2  16        1.49        0.51      1.69 o 
  -6   2  16      935.46      982.61     16.21 o 
  -5   2  16      191.12      172.55      4.87 o 
  -4   2  16      213.95      241.24      6.08 o 
  -3   2  16       81.30       91.55      3.27 o 
  -2   2  16      731.92      755.35     12.75 o 
  -1   2  16        5.19        4.31      1.93 o 
   0   2  16      416.33      426.71     18.01 o 
   1   2  16      348.08      379.15     11.26 o 
   2   2  16      115.96      125.54      5.72 o 
   3   2  16     1069.30     1208.97     18.73 o 
   4   2  16        5.08        4.92      2.31 o 
   5   2  16       70.29       77.70      3.70 o 
   6   2  16      307.22      295.47      6.44 o 
   7   2  16      118.83      116.64      4.66 o 
  -9   3  16       76.37       88.38      6.27 o 
  -8   3  16      142.94      153.49      5.05 o 
  -7   3  16       65.32       69.32      4.53 o 
  -6   3  16       50.00       57.83      3.33 o 
  -5   3  16       71.29       95.01      4.58 o 
  -4   3  16       68.61       70.52      4.18 o 
  -3   3  16        0.14        0.89      1.72 o 
  -2   3  16        2.69        5.96      1.81 o 
  -1   3  16      357.04      362.70     14.08 o 
   0   3  16       76.80       81.87      5.32 o 
   1   3  16      166.09      194.44      7.01 o 
   2   3  16       68.65       77.92      4.94 o 
   3   3  16      546.50      620.70     13.56 o 
   4   3  16      601.99      668.55     16.09 o 
   5   3  16       71.44       85.70      4.03 o 
   6   3  16       26.70       30.82      2.18 o 
   7   3  16       16.14       14.99      1.90 o 
  -8   4  16        7.70        9.62      1.78 o 
  -7   4  16       68.77       68.53      3.90 o 
  -6   4  16       24.68       17.86      2.50 o 
  -5   4  16      166.97      148.74      5.19 o 
  -4   4  16      110.83      131.07      5.25 o 
  -3   4  16      135.51      139.13      4.60 o 
  -2   4  16        1.28        1.36      1.74 o 
  -1   4  16      754.70      751.53      9.95 o 
   0   4  16       76.36       69.28      3.64 o 
   1   4  16      186.04      202.11     15.46 o 
   2   4  16       57.43       56.63      4.16 o 
   3   4  16       77.61       85.76      5.38 o 
   4   4  16       47.07       60.04      4.60 o 
   5   4  16        0.93        3.01      1.76 o 
   6   4  16       75.76       75.10      3.01 o 
  -8   5  16       16.02       16.19      2.96 o 
  -7   5  16      339.58      351.49      7.29 o 
  -6   5  16      631.65      635.12      9.56 o 
  -5   5  16       40.75       47.52      3.03 o 
  -4   5  16        0.32        1.54      1.81 o 
  -3   5  16      563.33      611.45      9.21 o 
  -2   5  16      605.35      697.98      9.98 o 
  -1   5  16       15.40       14.40      2.35 o 
   0   5  16      116.27      131.56      4.62 o 
   1   5  16      206.25      239.01     11.00 o 
   2   5  16      164.89      193.96      7.23 o 
   3   5  16       16.14       21.32      2.37 o 
   4   5  16        1.13        2.01      1.69 o 
   5   5  16      399.35      387.77      8.06 o 
   6   5  16      127.50      116.01      6.54 o 
  -6   6  16        0.08       -0.78      1.34 o 
  -5   6  16        3.15        2.46      1.53 o 
  -4   6  16      500.56      526.17     10.96 o 
  -3   6  16       33.47       30.36      2.47 o 
  -2   6  16      126.22      124.62      4.18 o 
  -1   6  16       63.00       64.57      3.27 o 
   0   6  16      286.26      290.77      6.63 o 
   1   6  16       99.81       98.94      3.76 o 
   2   6  16        0.06        0.23      1.61 o 
   3   6  16       17.32       17.53      2.30 o 
   4   6  16       30.85       33.75      2.84 o 
   5   6  16      268.12      255.44     16.68 o 
  -6   7  16       13.22        8.37      2.37 o 
  -5   7  16       54.31       46.93      2.74 o 
  -4   7  16        9.23        9.07      1.80 o 
  -3   7  16      181.48      175.17      4.99 o 
  -2   7  16      257.62      250.94      5.40 o 
  -1   7  16      397.91      432.49      7.82 o 
   0   7  16        2.66        3.42      1.90 o 
   1   7  16      131.08      152.49      5.15 o 
   2   7  16        5.98       11.79      2.01 o 
   3   7  16        4.92        5.50      1.55 o 
   4   7  16      176.34      171.11      5.53 o 
  -4   8  16       10.06       10.31      1.57 o 
  -3   8  16      174.34      168.61      3.94 o 
  -2   8  16      270.23      280.03      7.07 o 
  -1   8  16       90.29       94.06      3.61 o 
   0   8  16      205.09      211.87      6.05 o 
   1   8  16        0.61       -0.42      1.34 o 
   2   8  16       92.60       82.67      3.61 o 
  -9   1  17       59.24       57.18      3.53 o 
  -8   1  17       43.51       43.08      3.01 o 
  -7   1  17      175.71      180.68      4.93 o 
  -6   1  17       30.24       37.19      2.99 o 
  -5   1  17        7.24        6.31      1.90 o 
  -4   1  17       52.32       42.03      2.88 o 
  -3   1  17        5.85        6.40      1.93 o 
  -2   1  17      124.51      127.40      3.88 o 
  -1   1  17      105.62       96.12      3.55 o 
   0   1  17       52.94       47.19      2.72 o 
   1   1  17       65.91       58.35      3.65 o 
   2   1  17      332.81      356.38      8.65 o 
   3   1  17       80.72       88.70      5.04 o 
   4   1  17       43.98       47.68      3.32 o 
   5   1  17       43.50       36.13      2.44 o 
   6   1  17       95.53       98.12      3.47 o 
   7   1  17      229.47      215.23      4.23 o 
  -8   2  17        0.10        0.17      1.54 o 
  -7   2  17       44.34       52.85      3.69 o 
  -6   2  17        0.70        2.22      1.75 o 
  -5   2  17      357.35      343.06      7.03 o 
  -4   2  17       57.99       54.69      3.12 o 
  -3   2  17      166.75      181.95      5.11 o 
  -2   2  17      441.62      464.59      7.43 o 
  -1   2  17     1295.63     1332.54     55.80 o 
   0   2  17      878.54      880.51     37.97 o 
   1   2  17      314.58      342.32      8.67 o 
   2   2  17      708.99      700.81     11.91 o 
   3   2  17        0.62        1.91      2.46 o 
   4   2  17       15.80       14.09      2.99 o 
   5   2  17      160.21      164.85      4.62 o 
   6   2  17      341.07      324.83      7.97 o 
   7   2  17        4.92        2.84      1.71 o 
  -8   3  17        4.96        4.84      1.57 o 
  -7   3  17        5.30        6.04      1.92 o 
  -6   3  17      435.37      473.22     10.42 o 
  -5   3  17      231.16      236.09      6.49 o 
  -4   3  17      341.87      428.61      8.27 o 
  -3   3  17      173.07      184.86      5.10 o 
  -2   3  17      204.42      205.87      5.18 o 
  -1   3  17       17.51       15.98      2.16 o 
   0   3  17       13.29       10.92      2.36 o 
   1   3  17      111.03      112.20      5.71 o 
   2   3  17      422.46      495.59     16.77 o 
   3   3  17      194.93      259.72      9.08 o 
   4   3  17       12.38       21.60      3.28 o 
   5   3  17       82.74       97.17      4.67 o 
   6   3  17      158.55      153.24      4.02 o 
  -8   4  17      187.39      192.50     10.61 o 
  -7   4  17        5.40        2.91      1.74 o 
  -6   4  17       18.54       17.66      2.35 o 
  -5   4  17      348.61      378.47      7.87 o 
  -4   4  17       35.30       36.34      3.27 o 
  -3   4  17      150.46      151.47      4.93 o 
  -2   4  17       14.00       12.89      2.21 o 
  -1   4  17      515.87      569.55     16.01 o 
   0   4  17      122.49      133.52      7.35 o 
   1   4  17       49.28       50.94      3.86 o 
   2   4  17        7.00       12.25      2.61 o 
   3   4  17      172.10      169.44      6.22 o 
   4   4  17      105.95      112.44      5.52 o 
   5   4  17       83.11       93.84      4.52 o 
   6   4  17       89.36       89.10      3.09 o 
  -7   5  17       22.94       19.87      2.09 o 
  -6   5  17       75.68       73.55      3.65 o 
  -5   5  17      141.46      157.57      5.02 o 
  -4   5  17        0.41       -0.50      1.60 o 
  -3   5  17       64.03       67.78      3.59 o 
  -2   5  17        0.28        2.37      1.73 o 
  -1   5  17       10.49       13.36      2.15 o 
   0   5  17      198.30      211.39      7.19 o 
   1   5  17      243.53      259.85     13.17 o 
   2   5  17      110.52      120.52      5.98 o 
   3   5  17       29.66       33.31      3.32 o 
   4   5  17       69.72       61.94      3.88 o 
   5   5  17      122.30      100.44      3.91 o 
  -6   6  17       23.33       20.37      2.88 o 
  -5   6  17      153.63      155.47      4.57 o 
  -4   6  17        1.73        1.59      1.62 o 
  -3   6  17       10.67       13.88      2.08 o 
  -2   6  17      153.76      157.08      4.25 o 
  -1   6  17      624.77      642.14     11.71 o 
   0   6  17      146.42      132.66      4.62 o 
   1   6  17      160.28      161.91      6.37 o 
   2   6  17       70.71       79.18      3.30 o 
   3   6  17        0.12       -0.32      1.29 o 
   4   6  17       12.65        6.42      1.74 o 
  -5   7  17       97.23       94.58      3.63 o 
  -4   7  17       69.87       67.84      2.92 o 
  -3   7  17        1.02        1.67      1.49 o 
  -2   7  17        0.86        1.86      1.41 o 
  -1   7  17      472.56      504.61     10.56 o 
   0   7  17       77.25       76.62      3.72 o 
   1   7  17      507.32      511.98     17.12 o 
   2   7  17       56.54       60.19      3.48 o 
   3   7  17       16.55       14.31      1.68 o 
  -4   8  17        7.91        8.85      2.85 o 
  -3   8  17        7.16        4.91      1.30 o 
  -2   8  17        1.69       -0.26      1.40 o 
  -1   8  17       23.17       26.13      2.17 o 
   0   8  17       29.71       33.49      2.27 o 
   1   8  17       76.18       63.19      2.73 o 
   2   8  17      202.59      146.63      4.74 o 
  -8   0  18      201.56      203.19      6.07 o 
  -7   0  18       90.24       89.77      4.50 o 
  -6   0  18        0.36        4.51      2.37 o 
  -5   0  18       13.07        7.72      2.30 o 
  -4   0  18     2461.54     2420.29     62.02 o 
  -3   0  18      766.70      770.37     20.76 o 
  -2   0  18      294.47      281.02      8.31 o 
  -1   0  18        6.85        7.89      2.56 o 
   0   0  18     2824.88     3355.85     76.37 o 
   1   0  18     1562.71     1505.51     19.58 o 
   2   0  18      676.16      693.86     15.38 o 
   3   0  18      704.93      776.79     13.87 o 
   4   0  18        9.32       13.57      3.64 o 
   5   0  18      208.49      210.47      8.42 o 
   6   0  18        0.80        0.58      1.97 o 
  -8   1  18       24.13       25.69      2.45 o 
  -7   1  18       15.51       16.81      2.07 o 
  -6   1  18       93.93       84.15      3.69 o 
  -5   1  18        2.58        3.29      1.66 o 
  -4   1  18      174.93      166.15      4.93 o 
  -3   1  18        9.55        6.20      1.88 o 
  -2   1  18      245.14      252.18      6.28 o 
  -1   1  18      186.94      187.68      5.36 o 
   0   1  18       22.81       17.54      2.54 o 
   1   1  18      347.91      371.39     13.82 o 
   2   1  18        9.72       11.86      2.36 o 
   3   1  18      150.08      142.89      5.70 o 
   4   1  18       52.19       59.73      4.02 o 
   5   1  18       21.10       19.82      2.25 o 
   6   1  18      118.19      119.66      4.76 o 
  -8   2  18       58.72       62.39      3.25 o 
  -7   2  18       31.23       30.98      2.59 o 
  -6   2  18       74.25       70.18      3.62 o 
  -5   2  18        0.54        0.41      1.56 o 
  -4   2  18      224.62      262.86      5.92 o 
  -3   2  18      183.69      198.22      5.30 o 
  -2   2  18      244.36      250.55      6.11 o 
  -1   2  18      891.38      960.80     29.69 o 
   0   2  18        1.23        1.48      1.89 o 
   1   2  18        7.11        7.66      2.58 o 
   2   2  18        0.35        2.37      2.23 o 
   3   2  18       52.65       56.72      4.68 o 
   4   2  18      110.97      107.36      5.44 o 
   5   2  18       24.99       26.53      2.77 o 
   6   2  18        1.23        2.17      1.34 o 
  -8   3  18      176.68      165.10      8.01 o 
  -7   3  18       94.09      102.11      5.12 o 
  -6   3  18       50.13       58.05      3.48 o 
  -5   3  18      182.15      177.24      5.58 o 
  -4   3  18      111.79      121.96      4.25 o 
  -3   3  18       12.14       16.37      2.25 o 
  -2   3  18      722.43      740.81     13.71 o 
  -1   3  18       76.42       72.99      3.53 o 
   0   3  18        0.14        1.40      1.87 o 
   1   3  18       93.37      112.37      5.68 o 
   2   3  18      229.71      265.60      7.93 o 
   3   3  18      221.29      276.99     12.92 o 
   4   3  18      432.88      515.34     15.75 o 
   5   3  18       38.50       37.00      3.26 o 
   6   3  18        3.21        1.57      1.32 o 
  -7   4  18       69.38       70.85      3.58 o 
  -6   4  18       51.75       47.46      2.99 o 
  -5   4  18        6.23        9.67      1.97 o 
  -4   4  18        3.70        6.49      2.10 o 
  -3   4  18        3.97        4.31      1.90 o 
  -2   4  18      319.81      315.56      6.12 o 
  -1   4  18      455.88      442.17     14.29 o 
   0   4  18      107.99      108.08      5.06 o 
   1   4  18       80.47       77.64      4.30 o 
   2   4  18       15.85       12.55      2.63 o 
   3   4  18       32.47       38.61      3.30 o 
   4   4  18       57.02       48.99      3.79 o 
   5   4  18        5.00        5.19      1.78 o 
   6   4  18        4.89        3.76      2.24 o 
  -7   5  18      261.92      255.80     10.73 o 
  -6   5  18       34.19       31.23      2.57 o 
  -5   5  18       44.91       44.09      2.84 o 
  -4   5  18        9.57       14.42      2.06 o 
  -3   5  18       60.83       56.07      3.18 o 
  -2   5  18      578.16      583.06      8.53 o 
  -1   5  18      710.99      803.08     13.35 o 
   0   5  18       50.60       50.80      3.28 o 
   1   5  18        9.31       11.08      2.05 o 
   2   5  18      128.47      156.20      6.59 o 
   3   5  18      175.73      184.54      5.79 o 
   4   5  18      109.56      121.68      4.72 o 
   5   5  18      163.84      145.73      4.05 o 
  -6   6  18       50.19       33.80      6.17 o 
  -5   6  18        0.15       -0.14      1.41 o 
  -4   6  18      123.03       96.38      3.63 o 
  -3   6  18      101.87       94.91      3.50 o 
  -2   6  18        1.54        3.02      1.54 o 
  -1   6  18       39.99       52.56      3.13 o 
   0   6  18       45.13       46.59      3.23 o 
   1   6  18       60.80       53.21      3.18 o 
   2   6  18       13.62       12.79      1.98 o 
   3   6  18      116.44       96.89      3.75 o 
   4   6  18        2.21        5.80      1.81 o 
  -5   7  18      135.57      128.49      5.81 o 
  -4   7  18        0.51        0.53      1.27 o 
  -3   7  18       12.53       10.91      1.88 o 
  -2   7  18      102.35       97.42      3.59 o 
  -1   7  18       79.03       72.19      3.11 o 
   0   7  18       40.56       40.00      3.84 o 
   1   7  18       21.62       16.80      1.90 o 
   2   7  18        0.06        0.76      1.75 o 
   3   7  18        0.42        1.98      2.32 o 
  -3   8  18       86.43       81.05      5.74 o 
  -2   8  18       86.18       67.95      3.49 o 
  -1   8  18      129.15      104.79      5.65 o 
   0   8  18      333.07      266.92      5.17 o 
   1   8  18      113.85      124.85      5.35 o 
  -8   1  19      335.81      358.52     15.33 o 
  -7   1  19      184.84      198.51      5.21 o 
  -6   1  19       64.49       75.92      3.47 o 
  -5   1  19      297.55      338.99     13.55 o 
  -4   1  19      243.33      244.70      5.74 o 
  -3   1  19        1.74        1.51      1.84 o 
  -2   1  19       41.24       39.41      2.98 o 
  -1   1  19        7.34        9.06      2.05 o 
   0   1  19       31.52       33.02      3.42 o 
   1   1  19       66.89       65.43      3.84 o 
   2   1  19        0.70        0.66      1.82 o 
   3   1  19      123.07      132.96      6.21 o 
   4   1  19       11.40       15.52      2.77 o 
   5   1  19      112.54      112.33      4.88 o 
   6   1  19      110.28      110.25      6.24 o 
  -8   2  19        9.93        9.00      1.85 o 
  -7   2  19        9.89        9.15      1.88 o 
  -6   2  19      244.43      253.41      6.06 o 
  -5   2  19      126.71      123.23      4.28 o 
  -4   2  19       18.19       11.83      1.96 o 
  -3   2  19     1047.58     1104.44     21.04 o 
  -2   2  19      474.87      510.19      8.62 o 
  -1   2  19      440.48      457.81     12.70 o 
   0   2  19       49.81       41.50      3.32 o 
   1   2  19      267.06      293.94      8.30 o 
   2   2  19      302.46      331.65      8.75 o 
   3   2  19      203.24      223.62      7.93 o 
   4   2  19       28.14       33.05      3.38 o 
   5   2  19        6.36        4.22      1.93 o 
   6   2  19      130.87      120.64      4.80 o 
  -8   3  19        4.54        5.11      1.54 o 
  -7   3  19       69.11       74.85      5.64 o 
  -6   3  19       66.39       73.55      3.80 o 
  -5   3  19       34.30       48.53      3.59 o 
  -4   3  19        6.93        8.18      1.92 o 
  -3   3  19       38.85       31.80      2.66 o 
  -2   3  19        6.99        7.33      1.89 o 
  -1   3  19      105.08       94.95      4.59 o 
   0   3  19      255.57      279.76      6.84 o 
   1   3  19      222.25      240.11      7.44 o 
   2   3  19       58.94       58.54      4.24 o 
   3   3  19      192.52      209.95      8.99 o 
   4   3  19       65.97       62.07      4.16 o 
   5   3  19       43.59       42.43      3.11 o 
   6   3  19       10.51       11.25      1.87 o 
  -7   4  19        8.96        8.96      1.77 o 
  -6   4  19       37.14       39.74      2.61 o 
  -5   4  19       76.17       79.65      3.57 o 
  -4   4  19      285.86      292.01      9.92 o 
  -3   4  19      380.81      405.63      8.72 o 
  -2   4  19       71.30       71.81      3.43 o 
  -1   4  19       13.58        9.50      2.08 o 
   0   4  19      610.73      606.23     49.31 o 
   1   4  19       84.68       84.91      4.70 o 
   2   4  19       24.60       26.79      3.37 o 
   3   4  19       61.51       65.92      4.30 o 
   4   4  19       71.02       72.04      3.85 o 
   5   4  19       43.20       33.69      2.47 o 
  -6   5  19       11.01        7.08      1.74 o 
  -5   5  19       34.67       33.29      2.43 o 
  -4   5  19       80.13       97.11      4.35 o 
  -3   5  19       13.64       14.43      2.03 o 
  -2   5  19       42.63       38.41      2.76 o 
  -1   5  19      538.11      569.62     16.46 o 
   0   5  19       61.45       66.67      3.41 o 
   1   5  19        8.37       11.26      1.84 o 
   2   5  19       52.50       57.24      3.68 o 
   3   5  19       15.53       18.36      2.26 o 
   4   5  19       36.74       31.77      2.62 o 
  -5   6  19        5.03        8.08      1.70 o 
  -4   6  19       91.97       89.02      3.22 o 
  -3   6  19       25.10       29.33      2.19 o 
  -2   6  19       81.58       98.82      3.47 o 
  -1   6  19       16.21       17.26      2.14 o 
   0   6  19      104.70       93.92      4.80 o 
   1   6  19      145.56      132.81      6.29 o 
   2   6  19      259.63      266.86      6.15 o 
   3   6  19       70.35       78.54      3.76 o 
  -4   7  19      156.26      131.76      3.99 o 
  -3   7  19       89.21       73.84      3.12 o 
  -2   7  19       34.04       37.85      3.15 o 
  -1   7  19       78.97       64.10      3.46 o 
   0   7  19       70.51       77.97      3.61 o 
   1   7  19      119.91      101.03      8.33 o 
   2   7  19       12.12        8.31      2.32 o 
  -8   0  20      429.92      401.91     12.16 o 
  -7   0  20      369.85      345.61      6.82 o 
  -6   0  20      206.76      239.95      7.60 o 
  -5   0  20      497.45      533.46     16.48 o 
  -4   0  20        2.44        1.70      2.33 o 
  -3   0  20      425.27      504.56     11.66 o 
  -2   0  20      422.83      446.94     10.57 o 
  -1   0  20      143.55      157.57      6.62 o 
   0   0  20      679.52      780.12     24.55 o 
   1   0  20      262.40      212.66      7.33 o 
   2   0  20        0.86        2.94      2.87 o 
   3   0  20       82.56       84.20      5.81 o 
   4   0  20      276.45      279.01     18.98 o 
   5   0  20      190.58      187.84     13.85 o 
  -8   1  20       23.57       21.01      3.99 o 
  -7   1  20        4.33        4.07      1.34 o 
  -6   1  20       87.93       94.03      3.52 o 
  -5   1  20       34.23       37.67      2.59 o 
  -4   1  20        0.72        1.44      1.66 o 
  -3   1  20      162.48      152.23      4.99 o 
  -2   1  20      508.31      515.28      8.48 o 
  -1   1  20      180.17      185.45      5.21 o 
   0   1  20      391.62      389.29      8.27 o 
   1   1  20        3.01        2.15      1.86 o 
   2   1  20      330.82      354.26     12.59 o 
   3   1  20       19.16       24.10      3.32 o 
   4   1  20       71.59       67.53      4.05 o 
   5   1  20       12.91       10.36      2.55 o 
  -7   2  20       30.70       26.23      2.44 o 
  -6   2  20       31.11       31.85      2.71 o 
  -5   2  20        5.41        8.64      1.94 o 
  -4   2  20       80.05       79.62      3.41 o 
  -3   2  20      214.49      211.68      5.17 o 
  -2   2  20      230.31      247.32      6.05 o 
  -1   2  20      430.77      437.28     11.53 o 
   0   2  20       51.48       49.47      3.27 o 
   1   2  20       90.12       99.28      5.27 o 
   2   2  20      198.70      215.37     10.63 o 
   3   2  20      179.97      183.40      6.58 o 
   4   2  20      142.02      148.27      5.52 o 
   5   2  20       73.77       75.51      3.56 o 
  -7   3  20      299.98      301.20      7.95 o 
  -6   3  20      369.14      396.63      7.06 o 
  -5   3  20        7.70       11.02      1.96 o 
  -4   3  20      280.48      284.38      5.58 o 
  -3   3  20       56.81       59.27      3.21 o 
  -2   3  20      204.96      192.93      6.92 o 
  -1   3  20       28.96       30.46      3.29 o 
   0   3  20        2.02        0.12      1.71 o 
   1   3  20        0.09        1.39      2.09 o 
   2   3  20      167.85      180.30      6.10 o 
   3   3  20      160.23      170.74      6.40 o 
   4   3  20       21.56       21.65      2.62 o 
   5   3  20       65.20       61.97      2.99 o 
  -7   4  20       42.19       50.88      5.11 o 
  -6   4  20       38.32       38.56      2.36 o 
  -5   4  20       76.34       72.61      3.23 o 
  -4   4  20       53.09       53.76      2.94 o 
  -3   4  20       76.32       89.69      3.45 o 
  -2   4  20      124.24      115.16      7.00 o 
  -1   4  20      195.14      167.07      7.91 o 
   0   4  20        3.56        4.74      1.90 o 
   1   4  20        1.54        3.22      1.94 o 
   2   4  20        8.97       12.82      2.27 o 
   3   4  20       25.45       25.55      2.88 o 
   4   4  20       30.78       30.34      2.64 o 
   5   4  20        0.01       -0.15      2.17 o 
  -6   5  20        3.04        1.74      1.49 o 
  -5   5  20      398.91      447.93     14.48 o 
  -4   5  20       80.51       95.32      4.09 o 
  -3   5  20      173.24      180.18      6.05 o 
  -2   5  20       22.75       19.80      2.21 o 
  -1   5  20      105.76      110.93      3.59 o 
   0   5  20        2.45        4.07      1.62 o 
   1   5  20        2.00        7.42      2.05 o 
   2   5  20      272.48      267.45      7.00 o 
   3   5  20        2.05        1.97      1.41 o 
   4   5  20       66.61       56.35      3.37 o 
  -5   6  20       14.83       17.01      2.15 o 
  -4   6  20        0.08        0.01      1.29 o 
  -3   6  20        0.75        1.06      1.32 o 
  -2   6  20       26.09       23.39      2.05 o 
  -1   6  20      250.32      225.92      5.86 o 
   0   6  20      127.13      100.63      4.66 o 
   1   6  20      191.89      162.21      6.56 o 
   2   6  20      204.39      178.19      4.31 o 
   3   6  20       38.10       39.48      4.52 o 
  -3   7  20       20.41       24.88      2.39 o 
  -2   7  20       31.25       35.66      2.22 o 
  -1   7  20        2.85        1.68      1.46 o 
   0   7  20       83.44       63.67      3.90 o 
   1   7  20       78.20       69.51      4.50 o 
  -7   1  21      209.64      214.82      4.98 o 
  -6   1  21      119.21      125.71      4.62 o 
  -5   1  21      182.26      193.89      4.47 o 
  -4   1  21        6.74        7.60      1.88 o 
  -3   1  21      127.32      136.43      5.02 o 
  -2   1  21      317.30      340.17     14.99 o 
  -1   1  21        0.68        1.52      1.71 o 
   0   1  21        0.53        0.15      1.78 o 
   1   1  21       73.42       77.58      4.72 o 
   2   1  21       67.17       72.44      5.87 o 
   3   1  21       14.88       12.22      2.51 o 
   4   1  21      133.09      125.30      6.14 o 
   5   1  21        8.09        6.87      2.14 o 
  -7   2  21      173.48      173.93      4.51 o 
  -6   2  21      401.11      414.29      9.47 o 
  -5   2  21       10.52       11.50      1.97 o 
  -4   2  21       36.47       33.13      2.41 o 
  -3   2  21      120.97      116.30      4.12 o 
  -2   2  21        3.77        3.39      1.68 o 
  -1   2  21      143.13      138.23      4.86 o 
   0   2  21      222.13      210.50      6.02 o 
   1   2  21       31.68       30.61      3.47 o 
   2   2  21      139.99      127.30      7.35 o 
   3   2  21        1.08        3.93      2.12 o 
   4   2  21       87.42       86.20      4.11 o 
   5   2  21        1.56        0.59      1.62 o 
  -7   3  21        0.28        0.70      1.44 o 
  -6   3  21      221.36      250.55      4.82 o 
  -5   3  21       15.40       22.54      2.31 o 
  -4   3  21        2.68        7.47      1.64 o 
  -3   3  21       39.15       51.57      2.74 o 
  -2   3  21       55.18       68.72      3.40 o 
  -1   3  21      124.09      134.21      5.21 o 
   0   3  21       65.82       67.44      5.04 o 
   1   3  21       50.04       53.21      3.88 o 
   2   3  21      131.02      114.60      4.72 o 
   3   3  21      389.79      400.86      9.69 o 
   4   3  21       12.03        8.64      2.49 o 
  -6   4  21       18.69       16.28      1.59 o 
  -5   4  21       17.00       14.18      1.81 o 
  -4   4  21        0.29        1.56      1.29 o 
  -3   4  21      312.90      300.18      6.75 o 
  -2   4  21       38.41       36.48      2.59 o 
  -1   4  21      231.45      246.26     11.17 o 
   0   4  21      344.95      375.07     18.35 o 
   1   4  21      652.14      720.67     11.84 o 
   2   4  21       78.04       72.21      4.16 o 
   3   4  21      323.40      301.04      6.82 o 
   4   4  21      252.36      219.41      5.07 o 
  -5   5  21      268.79      255.49      5.23 o 
  -4   5  21        4.71        4.65      1.51 o 
  -3   5  21        3.08        2.97      1.54 o 
  -2   5  21        7.43        5.12      1.51 o 
  -1   5  21       39.32       43.46      2.44 o 
   0   5  21        3.73        3.44      1.50 o 
   1   5  21        0.25        0.18      1.52 o 
   2   5  21        0.45        1.30      1.40 o 
   3   5  21       62.54       54.42      2.83 o 
  -4   6  21       81.28       68.78      3.05 o 
  -3   6  21       11.64        8.85      1.57 o 
  -2   6  21        2.96        2.58      1.38 o 
  -1   6  21       11.56       17.61      2.07 o 
   0   6  21       24.38       15.35      2.00 o 
   1   6  21       57.68       64.07      2.89 o 
   2   6  21        4.01        5.24      2.70 o 
  -7   0  22      103.09       95.72      5.66 o 
  -6   0  22       10.83       14.75      3.11 o 
  -5   0  22      283.45      285.77      8.57 o 
  -4   0  22        6.48        5.66      2.34 o 
  -3   0  22        5.63        5.19      2.44 o 
  -2   0  22       24.23       16.44      3.04 o 
  -1   0  22        1.57        0.49      2.29 o 
   0   0  22       33.27       37.20      3.86 o 
   1   0  22      848.99      803.00     16.09 o 
   2   0  22      176.64      184.09      7.71 o 
   3   0  22      130.46      120.95      8.02 o 
  -7   1  22        0.55        0.11      2.09 o 
  -6   1  22       41.48       43.61      2.51 o 
  -5   1  22       64.06       62.08      2.68 o 
  -4   1  22       15.14       17.75      2.07 o 
  -3   1  22        2.31        2.72      1.66 o 
  -2   1  22       21.25       24.51      2.54 o 
  -1   1  22      197.92      206.68      5.23 o 
   0   1  22       19.44       19.89      2.52 o 
   1   1  22       19.79       17.89      2.19 o 
   2   1  22       49.63       44.74      4.52 o 
   3   1  22      343.34      287.59      8.09 o 
   4   1  22       17.80       12.58      3.53 o 
  -7   2  22       32.54       40.81      4.48 o 
  -6   2  22       54.95       61.96      2.69 o 
  -5   2  22        2.30        2.26      1.31 o 
  -4   2  22        0.06        0.29      1.29 o 
  -3   2  22       10.57        6.75      1.68 o 
  -2   2  22      101.01      104.19      3.85 o 
  -1   2  22      201.07      195.20      5.56 o 
   0   2  22      261.00      274.80      6.43 o 
   1   2  22       91.20       82.62      5.14 o 
   2   2  22      286.21      290.82     15.03 o 
   3   2  22      205.15      190.03      5.72 o 
   4   2  22        8.89        4.74      1.69 o 
  -6   3  22      139.74      130.76      3.30 o 
  -5   3  22       87.70       93.60      3.54 o 
  -4   3  22      256.50      279.19      6.97 o 
  -3   3  22       96.47       90.98      3.27 o 
  -2   3  22        2.30        3.20      1.63 o 
  -1   3  22      182.09      166.38      5.86 o 
   0   3  22       27.36       23.67      3.00 o 
   1   3  22       25.63       31.25      2.85 o 
   2   3  22      202.18      218.86      8.91 o 
   3   3  22        5.86       10.05      1.95 o 
   4   3  22        0.18        1.04      1.26 o 
  -6   4  22      147.79      130.03      6.38 o 
  -5   4  22       79.88       83.72      3.27 o 
  -4   4  22        3.82        5.34      1.36 o 
  -3   4  22        5.06        6.93      1.49 o 
  -2   4  22       26.46       29.50      2.14 o 
  -1   4  22       13.91        9.57      2.01 o 
   0   4  22       12.14        7.18      1.76 o 
   1   4  22       34.45       28.55      3.05 o 
   2   4  22        4.25        8.30      1.87 o 
   3   4  22       49.23       38.74      2.60 o 
  -5   5  22      336.79      313.60     11.63 o 
  -4   5  22       67.23       67.23      3.41 o 
  -3   5  22       18.56       20.34      1.78 o 
  -2   5  22       18.19       18.57      1.99 o 
  -1   5  22      147.49      165.60      7.73 o 
   0   5  22        0.16       -0.22      1.31 o 
   1   5  22      100.87      109.22      4.19 o 
   2   5  22       28.05       20.09      1.85 o 
  -3   6  22        7.80        6.80      3.00 o 
  -2   6  22      113.61       89.14      3.77 o 
  -1   6  22        9.29        9.23      1.92 o 
   0   6  22       45.20       39.02      3.91 o 
  -6   1  23       88.77       78.72      3.10 o 
  -5   1  23       81.28       85.11      2.94 o 
  -4   1  23      249.03      280.12      7.51 o 
  -3   1  23       66.36       81.77      3.44 o 
  -2   1  23      153.58      161.44      4.40 o 
  -1   1  23       34.59       27.83      2.49 o 
   0   1  23       82.39       82.24      3.61 o 
   1   1  23        3.20        2.52      1.88 o 
   2   1  23        1.41        3.55      2.23 o 
   3   1  23       22.97       27.65      2.90 o 
  -6   2  23       22.58       19.16      1.79 o 
  -5   2  23        6.50        6.80      1.37 o 
  -4   2  23      125.53      124.13      3.59 o 
  -3   2  23       53.34       62.19      2.91 o 
  -2   2  23       10.43       15.21      1.97 o 
  -1   2  23        0.90        2.15      1.52 o 
   0   2  23       12.28       10.45      2.19 o 
   1   2  23       59.15       59.05      4.32 o 
   2   2  23      261.25      260.54     12.50 o 
   3   2  23       89.02       67.25      3.89 o 
  -5   3  23        0.18        0.50      1.09 o 
  -4   3  23       94.72      107.18      3.27 o 
  -3   3  23       24.55       27.06      2.07 o 
  -2   3  23        0.21        0.23      1.37 o 
  -1   3  23      190.09      192.83      8.00 o 
   0   3  23        6.90        9.00      1.96 o 
   1   3  23       74.60       82.20      6.11 o 
   2   3  23       14.37       15.52      1.88 o 
   3   3  23        8.92        8.50      1.87 o 
  -5   4  23       20.10       18.25      1.93 o 
  -4   4  23       45.66       47.90      2.60 o 
  -3   4  23       14.93       15.83      1.72 o 
  -2   4  23       30.01       28.32      2.31 o 
  -1   4  23       32.27       34.52      2.49 o 
   0   4  23       84.64       83.71      4.22 o 
   1   4  23      223.55      207.23      6.66 o 
   2   4  23        1.06        1.85      1.41 o 
  -4   5  23       13.28       11.02      3.12 o 
  -3   5  23        5.63        4.48      1.55 o 
  -2   5  23       22.51       17.24      2.01 o 
  -1   5  23       10.85        9.71      1.67 o 
   0   5  23       15.80       15.35      2.06 o 
   1   5  23       44.22       28.94      2.29 o 
  -5   0  24      103.83      109.89      5.63 o 
  -4   0  24       14.82       14.86      2.42 o 
  -3   0  24      234.88      230.56      7.45 o 
  -2   0  24      286.80      332.10      8.69 o 
  -1   0  24       13.45       19.06      3.48 o 
   0   0  24       34.50       38.05      4.06 o 
   1   0  24       82.86       74.21      6.88 o 
  -5   1  24        2.06        1.94      1.11 o 
  -4   1  24       58.65       58.93      2.60 o 
  -3   1  24        1.65        2.74      1.30 o 
  -2   1  24        1.85        1.42      1.36 o 
  -1   1  24      101.76      111.32      4.07 o 
   0   1  24      162.35      145.57      4.21 o 
   1   1  24        7.68        5.81      1.83 o 
   2   1  24        3.92        6.47      2.09 o 
  -5   2  24       60.28       58.62      2.31 o 
  -4   2  24        1.62        1.80      1.21 o 
  -3   2  24        7.30        6.03      1.47 o 
  -2   2  24       21.84       27.77      2.26 o 
  -1   2  24       24.94       23.63      2.06 o 
   0   2  24        0.23        1.37      1.60 o 
   1   2  24       23.28       25.05      2.94 o 
   2   2  24       91.02       85.11      4.44 o 
  -5   3  24       65.12       45.63      2.97 o 
  -4   3  24        0.49        1.00      1.07 o 
  -3   3  24      308.66      318.42      7.43 o 
  -2   3  24       78.02       84.93      3.39 o 
  -1   3  24        8.60        8.05      1.71 o 
   0   3  24       30.98       26.73      2.66 o 
   1   3  24       44.07       46.61      2.96 o 
   2   3  24       12.76       12.22      2.03 o 
  -4   4  24       30.17       30.27      2.76 o 
  -3   4  24       50.96       48.76      2.78 o 
  -2   4  24       73.30       78.14      2.96 o 
  -1   4  24       39.15       36.16      2.73 o 
   0   4  24        4.92        4.27      1.51 o 
   1   4  24       34.74       27.94      2.61 o 
  -5   1  25       43.18       30.26      2.41 o 
  -4   1  25       69.01       52.86      2.32 o 
  -3   1  25       55.28       52.30      2.51 o 
  -2   1  25       83.97       84.69      3.04 o 
  -1   1  25       56.58       65.96      2.96 o 
   0   1  25       92.41       94.71      4.23 o 
   1   1  25        1.93        1.13      1.82 o 
  -4   2  25       90.83       85.44      2.43 o 
  -3   2  25       16.07       14.45      1.52 o 
  -2   2  25       95.38       99.30      3.21 o 
  -1   2  25        2.35        2.77      1.40 o 
   0   2  25       43.02       39.57      3.03 o 
   1   2  25       33.21       30.79      3.70 o 
  -4   3  25      155.29      125.01      7.11 o 
  -3   3  25        1.91        0.66      1.19 o 
  -2   3  25        3.41        4.13      1.35 o 
  -1   3  25       26.91       30.38      2.26 o 
   0   3  25        5.25        6.92      1.62 o 
   1   3  25        9.76        7.16      1.73 o 
  -2   4  25       16.95       22.99      3.50 o 
  -1   4  25       43.18       42.28      3.07 o 
  -4   0  26       33.76       23.44      3.12 o 
  -3   0  26       32.20       26.50      2.44 o 
  -2   0  26        7.25        5.67      2.05 o 
  -1   0  26        3.88        5.15      1.95 o 
   0   0  26       15.35       10.26      2.31 o 
  -3   1  26       12.26       14.71      1.51 o 
  -2   1  26       29.97       28.35      2.11 o 
  -1   1  26       52.80       43.07      2.54 o 
   0   1  26       39.88       32.00      3.88 o 
  -3   2  26        3.78        4.24      1.95 o 
  -2   2  26        8.68        5.81      1.44 o 
  -1   2  26       10.77       11.80      1.83 o 
   0   2  26       51.78       51.98      4.45 o 
                                                 
